# Supplementary material for: Molecular Phylogenetic Analysis of Ballistoconidium-Forming Yeasts in Trichosporonales (Tremellomycetes): A Proposal for Takashimella gen. nov. and Cryptotrichosporon tibetense sp. nov
Source: PLoS One. 2015 Jul 22;10(7):e0132653. doi: 10.1371/journal.pone.0132653 (PMC4511645; doi:10.1371/journal.pone.0132653)
Supplement: S1 Dataset — The alignment of the combined SSU, D1/D2 domains of LSU and ITS+5.8S rRNA sequences. (TXT) [file pone.0132653.s001.txt]

>CGMCC2.02614
ttttactgtgaaactgcgaatggctcattaaatcagttatagtttatttgatggtatcttgctacatggataactgtggtaattctagagctaatacatgctgaaaagccccaacttctggaaggggtgtatttattagataaaaaaccaatgccttcgg--gcttcttggtgattcataataacttctcgaatcgcatggccttgtgccggcgatgcttcattcaaatatctgccctatcaactttcgatggtaggatagaggcctaccatggtatcaacgggtaacggggaattagggttcgattccggagagggagcctgagaaacggctaccacatccaaggaaggcagcaggcgcgcaaattacccaatcccgacacggggaggtagtgacaataaataacaatatagggctctattgggtcttataattggaatgagtacaatttaaatcccttaacgaggaacaactggagggcaagtctggtgccagcagccgcggtaattccagctccagtagcgtatattaaagttgttgcagttaaaaagctcgtagtcgaacttcgggcctggcggggtggtctgccttacggta-tgtactgtccggccgggccttacctcttggtgaggctgtatgccctttactgggtgtgcagtggaaccaggaattttaccttgagaaaattagagtgttcaaagcaggcaattgcccgaatacattagcatggaataatagaataggacgtgcggttctattttgttggtttctaggatcgccgtaatgattaatagggacggtcgggggcattagtattccgttgctagaggtgaaattcttagatttacggaagactaacatctgcgaaagcatttgccaaggacgttttcattgatcaagaacgaaggttaggggatcaaaaacgattagataccgttgtagtcttaacagtaaactatgccgactagggatcgggccacgttat-tttctgactggctcggcaccttacgagaaatcaaagtctttgggttctggggggagtatggtcgcaaggctgaaacttaaaggaattgacggaagggcaccaccaggtgtggagcctgcggcttaatttgactcaacacggggaaactcaccaggtccagacatagtaaggattgacagattgatagctctttcttgattctatgggtggtggtgcatggccgttcttagttggtggagtgatttgtctggttaattccgataacgaacgagaccttaacctgctaaatagtcaggccggctttggctggtcg-tcgacttcttagagggactaacagcgtttagctgttggaagtttgaggcaataacaggtctgtgatgcccttagatgttctgggccgcacgcgcgctacactgactgagccagcgagtttataaccttggctgagaagcctgggtaatcttgtgaaactcagtcgtgctggggatagagcattgcaattattgctcttcaacgaggaatacctagtaagcgtgagtcaccagctcgcgttgattacgtccctgccctttgtacacaccgcccgtcgctactaccgattgaatggcttagtgagatctccggattggcgttgggaagccggcaacggcatcccttggctgagaagtgatttatctc------------taatatctt-ctcacatctgtgaactgttttaaatttggtctcta----cgggccatctt---ttt---tacaaacatt-gtgtaaagaacgtcatatcattataac-aaaataaaacttttaacaacggatctcttggctctcgcatcgatgaagaacgcagcgaaatgcgataagtaatgtgaattgcagaattcagtgaatcatcgaatctttgaacgcaacttgcgccttttggtattccgaaaggcatgcctgtttgagtgtcatga--aatctcaaccattagggtttcttaa--------tggctt-ggatttgggtg-t-ttgcctt-tctt----aggctcgccttaaaagagttagcaaagtgaagtaatca-------ctgtctggcgtaataagt-ttcgctggtctgg------------------tta-tga--actatgcttctaatcgccttta------cgggcaa----tcttat--gactaagcggaggaaaagaaactaacaaggattcccctagtaacggcgagtgaaccgggaaaagctcaaatttgaaatctgtcatccttagggtgtccgagttgtaatctatagaagtgttttccgtgtcggactgtgtccaagtcccttggaacagggtatcaaagagggtgataatcccgtacttgacacaaccaccggtgctatgtgatacactttctacgagtcgagttgtttgggaatgcagctcaaaatgggtggtaaattccatctaaagctaaatattggcgagagaccgatagcgaacaagtaccgtgagggaaagatgaaaagcactttggaaagagagttaaacagtacgtgaaattgttaaaagggaaacgattgaagtcagtcgtgttcatt-ggattcagctggtactgccagtctacttcct-ttgaacgggtcaacatcagttttgtccggtggataagggcaggaggaaagtagcaccttc--gggtgtgttatagcctcttgtcgcatacactgggtgagactgaggaatgcagctcgccttt--tggccggggttcgcccacgtacgagcttaaggatgttgacataatggctttaaacgacccgtcttgaaacacg
>CGMCC2.02667
ttttactgtgaaactgcgaatggctcattaaatcagttatagtttatttgatggtatcttgctacatggataactgtggtaattctagagctaatacatgctgaaaagccccaacttctggaaggggtgtatttattagataaaaaaccaatgccttcgg--gcttcttggtgattcataataacttctcgaatcgcatggccttgtgccggcgatgcttcattcaaatatctgccctatcaactttcgatggtaggatagaggcctaccatggtatcaacgggtaacggggaattagggttcgattccggagagggagcctgagaaacggctaccacatccaaggaaggcagcaggcgcgcaaattacccaatcccgacacggggaggtagtgacaataaataacaatatagggctctattgggtcttataattggaatgagtacaatttaaatcccttaacgaggaacaactggagggcaagtctggtgccagcagccgcggtaattccagctccagtagcgtatattaaagttgttgcagttaaaaagctcgtagtcgaacttcgggcctggcggggtggtctgccttacggta-tgtactgtccggccgggccttacctcttggtgaggctgtatgccctttactgggtgtgcagtggaaccaggaattttaccttgagaaaattagagtgttcaaagcaggcaattgcccgaatacattagcatggaataatagaataggacgtgcggttctattttgttggtttctaggatcgccgtaatgattaatagggacggtcgggggcattagtattccgttgctagaggtgaaattcttagatttacggaagactaacatctgcgaaagcatttgccaaggacgttttcattgatcaagaacgaaggttaggggatcaaaaacgattagataccgttgtagtcttaacagtaaactatgccgactagggatcgggccacgttat-tttctgactggctcggcaccttacgagaaatcaaagtctttgggttctggggggagtatggtcgcaaggctgaaacttaaaggaattgacggaagggcaccaccaggtgtggagcctgcggcttaatttgactcaacacggggaaactcaccaggtccagacatagtaaggattgacagattgatagctctttcttgattctatgggtggtggtgcatggccgttcttagttggtggagtgatttgtctggttaattccgataacgaacgagaccttaacctgctaaatagtcaggccggctttggctggtcg-tcgacttcttagagggactaacagcgtttagctgttggaagtttgaggcaataacaggtctgtgatgcccttagatgttctgggccgcacgcgcgctacactgactgagccagcgagtttataaccttggctgagaagcctgggtaatcttgtgaaactcagtcgtgctggggatagagcattgcaattattgctcttcaacgaggaatacctagtaagcgtgagtcaccagctcgcgttgattacgtccctgccctttgtacacaccgcccgtcgctactaccgattgaatggcttagtgagatctccggattggcgttgggaagccggcaacggcatcccttggctgagaagtgatttatctc------------taatatctt-ctcacatctgtgaactgttttaaatttggtctcta----cgggccatctt---ttt---tacaaacatt-gtgtaaagaacgtcatatcattataac-aaaataaaacttttaacaacggatctcttggctctcgcatcgatgaagaacgcagcgaaatgcgataagtaatgtgaattgcagaattcagtgaatcatcgaatctttgaacgcaacttgcgccttttggtattccgaaaggcatgcctgtttgagtgtcatga--aatctcaaccattagggtttcttaa--------tggctt-ggatttgggtg-t-ttgcctt-tctt----aggctcgccttaaaagagttagcaaagtgaagtaatca-------ctgtctggcgtaataagt-ttcgctggtctgg------------------tta-tga--actatgcttctaatcgccttta------cgggcaa----tcttat--gactaagcggaggaaaagaaactaacaaggattcccctagtaacggcgagtgaaccgggaaaagctcaaatttgaaatctgtcatccttagggtgtccgagttgtaatctatagaagtgttttccgtgtcggactgtgtccaagtcccttggaacagggtatcaaagagggtgataatcccgtacttgacacaaccaccggtgctatgtgatacactttctacgagtcgagttgtttgggaatgcagctcaaaatgggtggtaaattccatctaaagctaaatattggcgagagaccgatagcgaacaagtaccgtgagggaaagatgaaaagcactttggaaagagagttaaacagtacgtgaaattgttaaaagggaaacgattgaagtcagtcgtgttcatt-ggattcagctggtactgccagtctacttcct-ttgaacgggtcaacatcagttttgtccggtggataagggcaggaggaaagtagcaccttc--gggtgtgttatagcctcttgtcgcatacactgggtgagactgaggaatgcagctcgccttt--tggccggggttcgcccacgtacgagctt-aggatgttgacataatggctt--aaacaaccgtcttgaaacacg
>Bullera_formosensis_CBS9812
tcatactgtgaaactgcgaatggctcattaaatcagttatagtttatttgatgatatcttgctacatggataactgtggtaattctagagctaatacatgctgaaaagccccgacttctggaaggggtgtatttattagataaaaaaccaacgggtgaaagccctccttggtgattcataataacttctcgaatcgcatggccttgtgccggcgatgcttcattcaaatatctgccctatcaactttcgatggtaggatagaggcctaccatggtatcaacgggtaacggggaattagggttcgattccggagagggagcctgagaaacggctaccacatccaaggaaggcagcaggcgcgcaaattacccaatcccgacacggggaggtagtgacaataaataacaatatagggctctattgggtcttataattggaatgagtacaatttaaatcccttaacgaggaaccactggagggcaagtctggtgccagcagccgcggtaattccagctccagtagcgtatattaaagttgttgcagttaaaaagctcgtagtcgaacttcgggcctggctggatggtctgccttacggta-tgtactgtctggccgggccttacctcttggtgaggccgcatgccctttactgggtgtgtggtggaaccaggaattttaccttgagaaaattagagtgttcaaagcaggcatttgcccgaatacattagcatggaataatagaataggacgtgcggttctattttgttggtttctaggatcgccgtaatgattaatagggacggtcgggggcattagtattccgttgctagaggtgaaattcttagatttacggaagactaacatctgcgaaagcatttgccaaggacgttttcattgatcaagaacgaaggttaggggatcaaaaacgattagataccgttgtagtcttaacagtaaactatgccgactagggatcgggccacgttaa-tttctgactggctcggcaccttacgagaaatcaaagtctttgggttctggggggagtatggtcgcaaggctgaaacttaaaggaattgacggaagggcaccaccaggtgtggagcctgcggcttaatttgactcaacacggggaaactcaccaggtccagacatagtaaggattgacagattgatagctctttcttgattctatgggtggtggtgcatggccgttcttagttggtggagtgatttgtctggttaattccgataacgaacgagaccttaacctgctaaatagtcaggccggctttggctggtcg-tcgacttcttagagggactaacagcgtttagctgttggaagtttgaggcaataacaggtctgtgatgcccttagatgttctgggccgcacgcgcgctacactgactgagccagcgagtttataaccttgaccgagaggtctgggtaatcttgtgaaactcagtcgtgctggggatagagcattgcaattattgctcttcaacgaggaatacctagtaagcgtatgtcatcagcatgcgttgattacgtccctgccctttgtacacaccgcccgtcgctactaccgattgaatggcttagtgagatctctggattggcgttgagaagccggcaacggcatctcttggccgagaa-----ttgcctc-tggcatta-aactttatcca-catacacctgtgcatcgttga---gtatgagc-------aatcatactta---ctt---tacaaacaactgtgtaatgaacgtcatattattataac-ataataaaactttcaacaacggatctcttggctctcgcatcgatgaagaacgcagcgaattgcgataagtaatgtgaattgcagaattcagtgaatcatcgaatctttgaacgcatcttgcgccctttggtattccgaagggcatgcctgtttgagtgtcatga--aatctcaactactagggtttcctagt-------aagctt-ggatttgggtg-t-ctgcctt-gcga--a-aggctcaccttaaaagtgttagcgtgtctaatcagtgat-----attgtctggcgtaataagt-ttcgctgggctag------------------ctg-aga--agcgtgcttctaaactgtctt-------cggacaa---ctttctt--gactaagcggaggaaaagaaactaacaaggattcccctagtaacggcgagtgaaccgggaagagctcaaatttgtaatctggccttt------ggtccgagttgtaatctatagaggcgttttccgcgctggatcgtgtccaagtctcttggaacagagtatcaaagagggtgataatcccgtacttaacacgaccaccagtgctatgtgatacgtcttctacgagtcgagttgtttgggaatgcagctcaaaatgggtggtaaattccatctaaagctaaatattggcgagagaccgatagcgaacaagtaccgtgagggaaagatgaaaagcactttggaaagagagttaaacagtacgtgaaattgttgaaagggaaacgattgaagtcagtcgtgttcatt-ggactcagccggttctgccggtctacttcct-ttgaacgggtcaacatcagtttcgtctggtggataagggcaggaggaatgtggcaccctc--gggtgtgttatagcctcttgtcgcatacactgggtgagactgaggaatgcagcttgccttt--tggccggggttcgcccacgtacaagctt-aggatgttggcataatggctttaaacgacccgtcttgaaacacg
>Bullera_koratensis_CBS10484
tcatactgtgaaactgcgaatggctcattaaatcagttatagtttatttgatgatatcttgctacatggataactgtggtaattctagagctaatacatgctgaaaagccccgacttctggaaggggtgtatttattagataaaaaaccaacgggtgaaagccctccttggtgattcataataacttctcgaatcgcatggccttgtgccggcgatgcttcattcaaatatctgccctatcaactttcgatggtaggatagaggcctaccatggtatcaacgggtaacggggaattagggttcgattccggagagggagcctgagaaacggctaccacatccaaggaaggcagcaggcgcgcaaattacccaatcccgacacggggaggtagtgacaataaataacaatatagggctctattgggtcttataattggaatgagtacaatttaaatcccttaacgaggaaccactggagggcaagtctggtgccagcagccgcggtaattccagctccagtagcgtatattaaagttgttgcagttaaaaagctcgtagtcgaacttcgggcctggctggatggtctgccttacggta-tgtactgtctggccgggccttacctcttggtgaggccgcatgccctttactgggtgtgtggtggaaccaggaattttaccttgagaaaattagagtgttcaaagcaggcatttgcccgaatacattagcatggaataatagaataggacgtgcggttctattttgttggtttctaggatcgccgtaatgattaatagggacggtcgggggcattagtattccgttgctagaggtgaaattcttagatttacggaagactaacatctgcgaaagcatttgccaaggacgttttcattgatcaagaacgaaggttaggggatcaaaaacgattagataccgttgtagtcttaacagtaaactatgccgactagggatcgggccacgttat-tttctgactggctcggcaccttacgagaaatcaaagtctttgggttctggggggagtatggtcgcaaggctgaaacttaaaggaattgacggaagggcaccaccaggtgtggagcctgcggcttaatttgactcaacacggggaaactcaccaggtccagacatagtaaggattgacagattgatagctctttcttgattctatgggtggtggtgcatggccgttcttagttggtggagtgatttgtctggttaattccgataacgaacgagaccttaacctgctaaatagtcaggccggctttggctggtcg-tcgacttcttagagggactaacagcgtttagctgttggaagtttgaggcaataacaggtctgtgatgcccttagatgttctgggccgcacgcgcgctacactgactgagccagcgagtttataaccttgaccgagaggtctgggtaatcttgtgaaactcagtcgtgctggggatagagcattgcaattattgctcttcaacgaggaatacctagtaagcgtatgtcatcagcatgcgttgattacgtccctgccctttgtacacaccgcccgtcgctactaccgattgaatggcttagtgagatctctggattggcgttgagaagccggcaacggcatctcttggccgagaagtgatttgcctc-tggcatta-aactttatcca-catacacctgtgcaacgttga---gtatgagc-------aatcatactta---ctt---tacaaacatctgtgtaatgaacgtcatatcattataac-ataataaaactttcaacaacggatctcttggctctcgcatcgatgaagaacgcagcgaattgcgataagtaatgtgaattgcagaattcagtgaatcatcgaatctttgaacgcatcttgcgccctttggtattccgaagggcatgcctgtttgagtgtcatga--aatctcaactactagggtttcctagt-------aagctt-ggatttgggtg-t-ctgcctt-gcga--a-aggctcaccttaaaagtgttagcgtgtctaatcagtgat-----attgtctggcgtaataagt-ttcgctgggctag------------------ctg-aga--agcgtgcttctaaactgtctt-------tggacaa---cttttcttgacttaagcggaggaaaagaaactaacagggattcccctagtaacggcgagtgaaccgggaagagctcaaatttgaaatctgactttc-----gggtccgagttgtaatctatagaggcgttttccgcgctggatcgtgtccaagtctcttggaacagagtatcaaagagggtgataatcccgtacttaacacgaccaccagtgctatgtgatacgtcttctacgagtcgagttgtttgggaatgcagctcaaaatgggtggnaaattccatctaaagctaaatattggcgagagaccgatagcgaacaagtaccgtgagggaaagatgaaaagcactttggaaagagagttaaacagtacgtgaaattgttgaaagggaaacgattgaagtcagtcgtgttcatt-ggactcagccggttctgccggtctacttcct-ttgaacgggtcaacatcagtttcgtctggtggataagggcaggaggaatgtggcaccctc--gggtgtgttatagcctcttgtcgcatacactgggtgagactgaggaatgcagcttgccttt--tggccggggttcgcccacgtacaagctt-aggatgttgacataatggctttaaacgacccgtcttgaaacacg
>Bullera_lagerstroemiae_CBS10483
tcatactgtgaaactgcgaatggctcattaaatcagttatagtttatttgatgatatcttgctacatggataactgtggtaattctagagctaatacatgctgaaaagccccgacttctggaaggggtgtatttattagataaaaaaccaatgggtgaaagccctccttggtgattcataataacttctcaaatcgcatggccttgtgccggcgatgcttcattcaaatatctgccctatcaactttcgatggtaggatagaggcctaccatggtatcaacgggtaacggggaattagggttcgattccggagagggagcctgagaaacggctaccacatccaaggaaggcagcaggcgcgcaaattacccaatcccgacacggggaggtagtgacaataaataacaatatagggctctattgggtcttataattggaatgagtacaatttaaatcccttaacgaggaaccactggagggcaagtctggtgccagcagccgcggtaattccagctccagtagcgtatattaaagttgttgcagttaaaaagctcgtagtcgaacttcgggcctggctggatggtctgccttacggta-tgtactgtctggccgggccttacctcttggtgaggccgcatgccctttactgggtgtgtggtggaaccaggaattttaccttgagaaaattagagtgttcaaagcaggcatttgcccgaatacattagcatggaataatagaataggacgtgcggttctattttgttggtttctaggatcgccgtaatgattaatagggacggtcgggggcattagtattccgttgctagaggtgaaattcttagatttacggaagactaacatctgcgaaagcatttgccaaggacgttttcattgatcaagaacgaaggttaggggatcaaaaacgattagataccgttgtagtcttaacagtaaactatgccgactagggatcgggccacgttaa-tttctgactggctcggcaccttacgagaaatcaaagtctttgggttctggggggagtatggtcgcaaggctgaaacttaaaggaattgacggaagggcaccaccaggtgtggagcctgcggcttaatttgactcaacacggggaaactcaccaggtccagacatagtaaggattgacagattgatagctctttcttgattctatgggtggtggtgcatggccgttcttagttggtggagtgatttgtctggttaattccgataacgaacgagaccttaacctgctaaatagtcaggccggctttggctggtcg-tcgacttcttagagggactaacagcgtttagctgttggaagtttgaggcaataacaggtctgtgatgcccttagatgttctgggccgcacgcccgctacactgactgagccagcgagtttataaccttgaccgagaggtctgggtaatcttgtgaaactcagtcgtgctggggatagagcattgcaattattgctcttcaacgaggaatacctagtaagcgtaagtcatcagcttgcgttgattacgtccctgccctttgtacacaccgcccgtcgctactaccgattgaatggcttagtgagatttctggattggcgttgagaagccggcaacggcatctcttggccgagaagtgatttgcctc-tggcatta-aactttatcca-catacacctgtgcattgttga---gtagtgtgaaa----acactacttat---ctt---tacaaacatcagtgtaatgaacgtcat-ttattataacaataataaaactttcaacaacggatctcttggctctcgcatcgatgaagaacgcagcgaattgcgataagtaatgtgaattgcagaattcagtgaatcatcgaatctttgaacgcatcttgcgccctttggtattccgaagggcatgcctgtttgagtgtcatga--aatctcaactattagggtttcctaat-------aagcttgggatttgggtg-t-ttgcctt-gtaa--a-aggctcaccttaaaagtgttagcgtgtctaatcagtgat-----attgtctggcgtaataagt-ttcgctggactag------------------ctg-aga--agtgtgctcataatctgtctt-------cggacaa----cttctt--gactaagcggaggaaaagaaactaacaaggattcccctagtaacggcgagtgaaccgggaagagctcaaatttgaaatctggctttc-----gggcccgagttgtaatctatagaggcgttttccgcgctggatcgtgtccaagtctcttggaacagagtatcaaagagggtgataatcccgtacttaacacgaccaccagtgctatgtgatacgtcttctacgagtcgagttgtttgggaatgcagctcaaaatgggtggtaaattccatctaaagctaaatattggcgagagaccgatagcgaacaagtaccgtgagggaaagatgaaaagcactttggaaagagagttaaacagtacgtgaaattgttgaaagggaaacgattgaagtcagtcgtgttcatt-ggattcagctagttctgctagtctacttcct-ttgaacgggtcaacatcagttttgtctggtggataagggtgagaggaatgtggcaccttc--gggtgtgttatagcctcttatcgcatacactgggtgagactgaggaatgcagcttgccttt--tggccggggttcgcccacgtacaagctt-aggatgttgacataatggctttaaacgacccgtcttgaaacacg
>Cryptococcus_arboriformis_CBS10441
tcataccgtgaaactgcgactggctcattaaatcagttatagtttatttgatggtatcttgctacatggataactgtggtaattctagagctaatacatgcttaaaagccccgacttctggaaggggtgtatttattagataaaaaaccaatgccttcgg--gctccttggtgattcataaaaactcctcgaatcgcatgggcttgtgcccacgatgcttcattcaaatatctgccctatcaactttccatggtaggatagaggcctaccatgggatcaacgggtaacggggaattagggttctattccggagagggagcctgagaaacggctaccccatccacggaaggcagcacgcgcgcaaattacccaatcccgacacggggaggtagtgacaataaataacaatatatggctctcttgggtcttataattggaatgagtacaatttaaatcccttatcgaggaacaactggagggcaagtctggtgccagcagccccggtaattccagctccactagcgtatattaaagattttgcacttaaaaagctcgcagtctaacttctggcctgggagaatggtctgccttactgta-tgtactattctcctgggtcttacctcttggtgaggccgtatgcccttcattgggtgtgcggtggaaccaggaattttaccttgagaaaattagagtgttcaaagcaggcaattgcccgaatacattagcatggaataatagaataggacgtgcggttctattttgttggtttctaggatcgccgtaatgattaataggaacggtcgggggcattagtattccgttgctagaggtgaaattcttagatttacggaagactaacaactgcgaaagcatttgccaaggacgttttcattgatcaagaacgaaggttaggggatcaaaaacgattagataccgttgtagtcttaacagtaaactatgccgactagggatcggtccacgttaa-tttctgactggatcggcaccttccgagaaatcaaagtctttgggttctggggggagtatggtcgcaaggctgaaacttaaaggaattgacggaagggcaccaccaggtgtggagcctgcggcttaatttgactcaacacggggaaactcaccaggtccagacatagtaaggattgacagattgatagctctttcttgattctatgggtggtggtgcatggccgttcttagttggtggagtgatttgtctggttaattccgataacgaacgagaccttaacctgctaaatagtcaggccggctttggctggtcg-ccgtcttcttagagggactattggcgtatagccaatggaagtttgaggcaataacaggtctgtgatgcccttagatgttctgggccgcacgcgcgctacactgactgagccagcgagtttataaccttagctgagaagtttgggtaatcttgtgaaactcagtcgtgctggggatagagcattgtaattattgctcttcaacgaggaatacctagtaagcgtgagtcaccagctcgcgttgattacgtccctgccctttgtacacaccgcccgtcgctactaccgattgaatggcttagtgagacctccggattggcgttaagaagccggcaacgcgcatctctggccgagaagtgaatgcctttgtgccaata-aactatatccaccttacacctgtgaactgtt-g---attgacctcgg-------ttgattaa---ttt---tacaaacatt-gtgtaatgaacgtcatgtta-taaaac--aaaaataactttcaacaacggatctcttggctctcgcatcgatgaagaacgcagcgaaatgcgataagtaatgtgaattgcagaattcagtgaatcatcgaatctttgaacgcaacttgcgctctctggtattccggagagcatgcctgtttgagtgtcatga--aatctcaaccattagggtttcttaa--------tggctt-ggatttgggtg-t-tgccagt-ttcgcac-tggctcacctcaaaggagttagcgtgtttaacttgtc--------gtttctggcgtaataagt-ttcgctggtgaag----------------acttg-aga--agtacgcttctaatcgtcctt--------ggacaa---ttatttg--aactaagcggaggaaaagaaactaacaaggattcccttagtaacggcgagtgaaccgggaagagctcaaatttgtaagctggcagtcttcgattgtccgcattgtaatctatagacgtgttttccgtgctggaccgtatctaagtcccttggaacagggtatcaaagagggtgacaatcccgtacttgatacgaccaccagtgctctgtgatacacgttctacgagtcgagttgtttgggaatgcagctcaaaatgggtggtaaattccatctaaagctaaatattggcgagagaccgatagcgaacaagtaccgtgagggaaagatgaaaagcactttggaaagagagttaaacagtacgtgaaattgttgaaagggaaacgattgaagtcagtcgtgttcatt-ggattcagctagctctgctagtctacttcct-ttgaacgggtcaacatcagttttgtccggtggataaagatggcaggaatgtgacttcccccgggaagtgttatagcctgctattgcatacactgggtgagactgaggactgcagctcgccttt--tggccggtcttcggacacgttcgagctt-aggatgttgacataatggctttaaccgacccgtcttgaaacacg
>Cryptococcus_curvatus_CBS570
tcatactgtgaaactgcgaatggctcattaaatcagttatagtttatttgatggtatcttgctacatggataactgtggtaattctagagctaatacatgctgaaaagccccgacttctggaaggggtgtatttattagataaaaaaccaatgggtttcggccctccttggtgattcataataacttctcgaatcgcatggccttgtgccggcgatgcttcattcaaatatctgccctatcaactttcgatggtaggatagaggcctaccatggtatcaacgggtaacggggaattagggttcgattccggagagggagcctgagaaacggctaccacatccaaggaaggcagcaggcgcgcaaattacccaatcccgacacggggaggtagtgacaataaataacaatatagggctctattgggtcttataattggaatgagtacaatttaaatcccttaacgaggaacaactggagggcaagtctggtgccagcagccgcggtaattccagctccagtagcgtatattaaagttgttgcagttaaaaagctcgtagtcgaacttcgggcccggcgggacggtctgccttacggta-tgtactgtccggctgggtcttacctcttggtgaggccgtatgtcctttattgggtgtgcggtggaaccaggaattttaccttgagaaaattagagtgttcaaagcaggcttacg-ccgaatacattagcatggaataatagaataggacgtgcggttctattttgttggtttctaggatcgccgtaatgattaataggaacggtcgggggcattagtattcaattgctagaggtgaaattcttagatttattgaagactaactactgcgaaagcatttgccaaggacgttttcattgatcaagaacgaaggttaggggatcaaaaacgattagataccgttgtagtcttaacagtaaactatgccgactagggatcggtccacgttat-tttctgactggatcggcaccttacgagaaatcaaagtctttgggttctggggggagtatggtcgcaaggctgaaacttaaaggaattgacggaagggcaccaccaggtgtggagcctgcggcttaatttgactcaacacggggaaactcaccaggtccagacatagtaaggattgacagattgatagctctttcttgattctatgggtggtggtgcatggccgttcttagttggtggagtgatttgtctggttaattccgataacgaacgagaccttaacctgctaaatagtcaggccggctttggctggtcg-tcgacttcttagagggactattggcgtttagccaatggaagtttgaggcaataacaggtctgtgatgcccttagatgttctgggccgcacgcgcgctacactgactaagccagcgagtttataaccttagctgagaagcttgggtaatcttgtgaaacttagtcgtgctggggatagagcattgcaattattgctcttcaacgaggaatacctagtaagcgtgagtcaccagctcgcgttgattacgtccctgccctttgtacacaccgcccgtcgctactaccgattgaatggcttagtgagatttctggattggcgttaggaagccggcaacggcatcctttggctgagaagtgatttgcttc---gggcta-aactatatcca-t-aacacctgtgaactgtt-g---attgacttcg--------gtcaatat---ttt---tacaaacatt-gtgtaatgaacgtcatgttataataac--aaatataactttcaacaacggatctcttggctctcgcatcgatgaagaacgcagcgaaatgcgataagtaatgtgaattgcagaattcagtgaatcatcgaatctttgaacgcaacttgcgctctctggtattccggagagcatgcctgtttgagtgtcatga--aatctcaaccattagggtttcttaa--------tggctt-ggatttggacg-t-ttgccag-tcaa--a-tggctcgtcttaaaagagttagtgaatttaacatttg--------tcttctggcgtaataagt-ttcgctgggctga----------------tagtg-tga--agtttgcttctaatcgtccgca------aggacaa---tt-cttg--aactaagcggaggaaaagaaactaacaaggattcccctagtaacggcgagtgaagcgggaagagctcaaatttgtaatctggcagtcttcgattgtccgagttgtaatctatagaagtgttttccgtgccggaccatgtctaagtcccttggaatagggtatcaaagagggtgacaatcccgtacttgatatgaccaccggtgctctgtgatacactttctacgagtcgagttgtttgggaatgcagctcaaaatgggtggtaaattccatctaaagctaaatattggcgagagaccgatagcgaacaagtaccgtgagggaaagatgaaaagcactttggaaagagagttaaacagtacgtgaaattgttgaaagggaaacgattgaagtcagtcgtgttcttt-agactcagccggttcttccggtctacttcta-ttgaacgggtcaacatcagttttgtccgatggataaaggtagaaggaatgtagcttcctc--ggaagtgttatagccttttattgcatacattgggtgagactgaggactgcagctcgccttta-tggccggggttcgcccacgttcgagctt-aggatgttgacataatggctttaaacgacccgtcttgaaacacg
>Cryptococcus_daszewskae_CBS5123
tcatactgtgaaactgcgaatggctcattaaatcagttatagtttatttgatggtatcttgctacatggataactgtggtaattctagagctaatacatgctgaaaagccccgacttctggaaggggtgtatttattagataaaaaaccaatgacttcgg--tctccttggtgattcataataacttctcgaatcgcatggccttgtgccggcgatgcttcattcaaatatctgccctatcaactttcgatggtaggatagaggcctaccatggtatcaacgggtaacggggaattagggttcgattccggagagggagcctgagaaacggctaccacatccaaggaaggcagcaggcgcgcaaattacccaatcccgacacggggaggtagtgacaataaataacaatatagggctctattgggtcttataattggaatgagtacaatttaaatcccttaacgaggaacaactggagggcaagtctggtgccagcagccgcggtaattccagctccagtagcgtatattaaagttgttgcagttaaaaagctcgtagtcgaacttcgggcctggcgggacggtctgccttacggta-tgtactgtccggctgggtcttacctcttggtgaggccgtatgccctttattgggtgtgcggtggaaccaggaattttaccttgagaaaattagagtgttcaaagcaggcatttgcccgaatacattagcatggaataatagaataggacgtgcggttctattttgttggtttctaggatcgccgtaatgattaataggaacggtcgggggcattagtattccattgctagaggtgaaattcttagatttatggaagactaactactgcgaaagcatttgccaaggacgttttcattgatcaagaacgaaggttaggggatcaaaaacgattagataccgttgtagtcttaacagtaaactatgccgactagggatcggtccacgttat-tttctgactggatcggcaccttacgagaaatcaaagtctttgggttctggggggagtatggtcgcaaggctgaaacttaaaggaattgacggaagggcaccaccaggtgtggagcctgcggcttaatttgactcaacacggggaaactcaccaggtccagacatagtaaggattgacagattgatagctctttcttgattctatgggtggtggtgcatggccgttcttagttggtggagtgatttgtctggttaattccgataacgaacgagaccttaacctgctaaatagtcaggccggcttcggctggtcg-tcgacttcttagagggactattggcgtttagccaatggaagtttgaggcaataacaggtctgtgatgcccttagatgttctgggccgcacgcgcgctacactgactgagccagcgagtttataaccttggctgagaagcctgggtaatcttgtgaaactcagtcgtgctggggatagagcattgcaattattgctcttcaacgaggaatacctagtaagcgtgagtcaccagctcgcgttgattacgtccctgccctttgtacacaccgcccgtcgctactaccgattgaatggcttagtgagatcttcggattggcgtttggaagccggcaacggcatcctttggccgagaagtgattgccg--aaaggctta-aactacatcca-catacacctgtgcactgtt-g---attgattctca-------cgaatcgattattt---tacaaacatt-gtgtaaagaacgtcatgttataataac--aaatataactttcaacaacggatctcttggctctcgcatcgatgaagaacgcagcgaaatgcgataagtaatgtgaattgcagaatttagtgaatcatcgaatctttgaacgcaacttgcgctctctggtattccggagagcatgcctgtttgagtgtcatga--aatctcaaccattagggtttcttaa--------tggctt-ggatttgggtg-t-tgctacc-ta----g-tagctcgccttaaaagagttagcgagtttagc-aatg--------tcgtctggcgtaataagt-ttcgctgggttag----------------acttg-tga--agtttgcttctaatcgccctt--------gggcaa---ttttn----aactaagcggaggaaaagaaactaacaaggattcccctagtaacggcgagtgaagcgggaagagctcaaatttgaaagctgattgtcttcgatagtccgcattgtaatctatagaagtgttttccgtgctggaccgtgtttaagtcccttggaatagggtatcaaagagggtgacaatcccgtgcttaatacgaccaccagtgctatgtgatacactttctacgagtcgagttgtttgggaatgcagctcaaaatgggtggtaaattccatctaaagctaaatattggcgagagaccgatagcgaacaagtaccgtgagggaaagatgaaaagcactttggaaagagagttaaacagtacgtgaaattgttgaaagggaaacgattgaagtcagtcgtgttcttt-ggattcagctagttcttctagtctacttcct-ttgaacgggtcaacatcagttttgtccggtggataaagatattaggaatgtggcttctctcgggaagtgttatagcctagtattgcatacactggaggagactgaggactgcagctcgccttt--tggccggggttcgcccacgttcgagctt-aggatgttgacataatggctttaaacgacccgtcttgaaacacg
>Cryptococcus_fragicola_CBS8898
tcatactgtgaaactgcgaatggctcattaaatcagttatagtttatttgatggtatcttgctacatggataactgtggtaattctagagctaatacatgcttaaaagccccgacttctggaaggggtgtatttattagataaaaaaccaatgggtgcaagccctccttggtgattcataataacttctcgaatcgcatggccttgcgccggcgatgcttcattcaaatatctgccctatcaactttcgatggtaggatagaggcctaccatggtatcaacgggtaacggggaattagggttcgattccggagagggagcctgagaaacggctaccacatccaaggaaggcagcaggcgcgcaaattacccaatcccgacacggggaggtagtgacaataaataacaatatagggctctattgggtcttataattggaatgagtacaatttaaatcccttaacgaggaacaactggagggcaagtctggtgccagcagccgcggtaattccagctccagtagcgtatattaaagttgttgcagttaaaaagctcgtagtcgaacttcgggcctggcgggacggtctgccttacggta-tgtactgtccggctgggccttacctcttggtgaggccgtatgccctttactgggtgtgcggtggaaccaggaattttaccttgagaaaattagagtgttcaaagcaggcaattgcccgaatacattagcatggaataatagaataggacgtgcggttctattttgttggtttctaggatcgccgtaatgattaatagggacggtcgggggcattagtattccgttgctagaggtgaaattcttagatttacggaagactaacaactgcgaaagcatttgccaaggacgttttcattgatcaagaacgaaggttaggggatcaaaaacgattagataccgttgtagtcttaacagtaaactatgccgactagggatcggtccacgttat-tttctgactggatcggcaccttacgagaaatcaaagtctttgggttctggggggagtatggtcgcaaggctgaaacttaaaggaattgacggaagggcaccaccaggtgtggagcctgcggcttaatttgactcaacacggggaaactcaccaggtccagacatagtaaggattgacagattgatagctctttcttgattctatgggtggtggtgcatggccgttcttagttggtggagtgatttgtctggttaattccgataacgaacgagaccttaacctgctaaatagtcaggccggctttggctggtcg-tcgacttcttagagggactaacagcgtttagctgttggaagtttgaggcaataacaggtctgtgatgcccttagatgttctgggccgcacgcgcgctacactgactaagccagcgagtttataaccttaactgagaagtttgggtaatcttgtgaaacttagtcgtgctggggatagagcattgcaattattgctcttcaacgaggaatacctagtaagcgtgagtcaccagctcgcgttgattacgtccctgccctttgtacacaccgcccgtcgctactaccgattgaatggcttagtgagatctccggattggcgttaggaagccggcaacggcatcctttggccgagaagtgatttgccttcgtggcta--aactatatcca-tatacacctgtgaactgttga-------accctt--------ctgggtta---ttt---tacaaacttt-gtgtaatgaacgtcatgttattataac--aaaaataactttcaacaacggatctcttggctctcgcatcgatgaagaacgcagcgaaatgcgataagtaatgtgaattgcagaattcagtgaatcatcgaatctttgaacgcaacttgcgctctctggtattccggagagcatgcctgtttgagtgtcatga--aatctcaaccattagggtttcttaa--------tggctt-ggatttgggcg-c-tgccagc-ttgc--c-tggctcgccttaaaggagttagcgagtatagc-aatg--------tcgtctggcgtaataagt-ttcgctggttag-----------------acttg-tga--agttcgcttctaatcgccctt--------gggcaa---ttttt----gactaagcggaggaaaagaaactaacaaggattcccctagtaacggcgagtgaagcgggaagagctcaaatttgaaatctggcgtctttcaggcgtccgagttgtaatctatagaagcgttttccgtgctggaccgtgtccaagtcccttggaacagggtatcaaagagggtgataatcccgtacttgacacgacaaccagtgctctgtgatacgttctctacgagtcgagttgtttgggaatgcagctcaaaatgggtggtaaattccatctaaagctaaatattggcgagagaccgatagcgaacaagtaccgtgagggaaagatgaaaagcactttggaaagagagttaaacagtacgtgaaattgttgaaagggaaacgattgaagtcagtcgtgtttatt-ggattcagccagttctactggtctacttcct-ttaaacgggtcaacatcagttttgtccggtggataaagtcagaaggaaagtggctccctc--gggagtgttatagccttttgttgcatacactggaggagactgaggactgcagctcgccttta-tggccggggttcgcccacgttcgagctt-aggatgttgacataatggctttaaacgacccgtcttgaaacacg
>Cryptococcus_haglerorum_CBS8902
ctatacagtgaaactgcgaatggctcattaaatcagttatagtttatttgatggtatcttgctacatggataactgtggtaattctagagctaatacatgcttaaaagccccgacttctggaaggggtgtatttattagataaaaaaccaatgccctcgg--gctccttggtgattcataataacttctcgaatcgcatggccttgtgccggcgatgcttcattcaaatatctgccctatcaactttcgatggtaggatagaggcctaccatggtatcaacgggtaacggggaattagggttcgattccggagagggagcctgagaaacggctaccacatccaaggaaggcagcaggcgcgcaaattacccaatcccgacacggggaggtagtgacaataaataacgatatagggctctattgggtcttataattggaatgagtacaatttaaatcccttaacgaggaacaactggagggcaagtctggtgccagcagccgcggtaattccagctccagtagcgtatattaaagttgttgcagttaaaaagctcgtagtcgaacttcgggcccgggagaacggtctgccttacggta-cgtactgttttcctgggtcttacctcttggtgaggccgtatgtcctttattgggtgtgcggtggaaccaggaattttaccttgagaaaattagagtgttcaaagcaggcaattgcccgaatacattagcatggaataatagaataggacgtgcggttctattttgttggtttctaggatcgccgtaatgattaataggaacggtcgggggcattagtattcca-tgctagaggtgaaattcttagatttatggaagactaacaactgcgaaagcatttgccaaggacgttttcattgataaagaacgaaggttaggggatcaaaaacgattagataccgttgtagtcttaacagtaaactatgccgactagggatcggtccacgttat-tttctgactggatcggcaccttccgagaaatcaaagtctttgggttctggggggagtatggtcgcaaggctgaaacttaaaggaattgacggaagggcaccaccaggtgtggagcctgcggcttaatttgactcaacacggggaaactcaccaggtccagacatagtaaggattgacagattgatagctctttcttgattctatgggtggtggtgcatggccgttcttagttggtggagtgatttgtctggttaattccgataacgaacgagaccttaacctgctaaatagacaggccggctttggctggtcg-ccgtcttcttagagggactattggcgtttagccaatggaagtttgaggcaataacaggtctgtgatgcccttagatgttctgggccgcacgcgcgctacactgactgagccagcgagtttatcaccttagctgagaagcttgggtaatcttgtgaaactcagtcgtgctggggatagagcattgcaattattgctcttcaacgaggaatacctagtaagcgtgagtcaccagctcgcgttgattacgtccctgccctttgtacacaccgcccgtcgctactaccgattgaatggcttagtgagaccctcggattggcgtttggaagccggcaacggcatcctttggccgagaagtgaatggcctctgtgccgac-aactatatcca-actacacctgtgaacttgttg---attgacctcttcttgaggttgattga---ttt---tacaaacaat-gtgtaatgaacgtcatgttattataac-aaacaataaatattagcaacggatctcttggctctcgcatcgatgaagaacgcagcgaaatgcgataagtaatgtgaattgcagaattcagtgaatcatcgaatctttgaacgcaacttgcgctctccggtattccggagagcatgcctgtttgagtgttaaga--aaactcagtcatgaggtgttttttataacctcttgatct-ggatttgggtg-tctgccagtgctat--c-tggctcaccttaaaggagttagcatatttaacttgtc--------gtttctggcgtaataagt-ttcgctagtgaag----------------acttgagaa--agtgtgcttctaactgtcctcttg---tgggacaaattttacttg--aactaagcggaggaaaagaaactaacaaggattcccttagtaacggcgagtgaaccgggatgagctcaaatttgtaagctggcagtcttcgattgtccgcattgtaatctatagacgtgttttccgtgctggaccgtatctaagtcccttggaacagggtatcaaagagggtgacaatcccgtgcttgatacgaccaccagtgctctgtgatacacgctctacgagtcgagttgtttgggaatgcagctcaaaatgggtggtaaattccatctaaagctaaatattggcgagagaccgatagcgaacaagtaccgtgagggaaagatgaaaagcactttggaaagagagttaaacagtacgtgaaattgctagtatggaaacgattgaagtcagtcgtgttcatt-ggattcagctggttcttccagtctacttcct-ttgaacgggtcaacatcagttttgtccggtggataaaggtaataggaatgtagcttcctc--ggaagtgttatagcctgttattgcatacactgggtgagactgaggactgcagctcgccttt--tggccggtcttcggacacgttcgagctt-aggatgttgacataatggctttaaacgacccgtcttgaaacacg
>Cryptococcus_humicola_CBS571
tcatactgtgaaactgcgaatggctcattaaatcagttatagtttatttgatgatatcttgctacatggataactgtggtaattctagagctaatacatgctgaaaagccccgacttctggaaggggtgtatttattagataaaaaaccaatgggtgcaagccctccttggtgattcataataacttctcgaatcgcatggccttgtgccggcgatgcttcattcaaatatctgccctatcaactttcgatggtaggatagaggcctaccatggtatcaacgggtaacggggaattagggttcgattccggagagggagcctgagaaacggctaccacatccaaggaaggcagcaggcgcgcaaattacccaatcccgacacggggaggtagtgacaataaataacaatatagggctctattgggtcttataattggaatgagtacaatttaaatcccttaacgaggaacaactggagggcaagtctggtgccagcagccgcggtaattccagctccagtagcgtatattaaagttgttgcagttaaaaagctcgtagtcgaacttcgggcctggcgggacggtctgccttacggta-tgtactgtctggccgggtcttacctcttggtgaggccgtatgcccttcattgggtgtgcggtggaaccaggaattttaccttgagaaaattagagtgttcaaagcaggcaattgcccgaatacattagcatggaataatagaataggacgtgcggttctattttgttggtttctaggatcgccgtaatgattaatagggacggtcgggggcattagtattccgttgctagaggtgaaattcttagatttacggaagactaacatctgcgaaagcatttgccaaggacgttttcattgatcaagaacgaaggttaggggatcaaaaacgattagataccgttgtagtcttaacagtaaactatgccgactagggattggtccacgttta-tttctgactggatcagcaccttacgagaaatcaaagtctttgggttctggggggagtatggtcgcaaggctgaaacttaaaggaattgacggaagggcaccaccaggtgtggagcctgcggcttaatttgactcaacacggggaaactcaccaggtccagacatagtgaggattgacagattgatagctctttcttgattctatgggtggtggtgcatggccgttcttagttggtggagtgatttgtctggttaattccgataacgaacgagaccttaacctgctaaatagtcaggccggctttggctggtcg-tcgacttcttagagggactattggcgtttagccaatggaagtttgaggcaataacaggtctgtgatgcccttagatgttctgggccgcacgcgcgctacactgactgagccagcgagtttataaccttcactgagaagtgtgggtaatcttgtgaaactcagtcgtgctggggatagagcattgcaattattgctcttcaacgaggaatacctagtaagcgtgagtcaccagctcgcgttgattacgtccctgccctttgtacacaccgcccgtcgctactaccgattgaatggcttagtgagatttccggattggcgttaggaagccggcaacggcatcctttggccgagaagtgatggcccttagtggctaaaaactatatcc--caaacacctgtgaactgttga---atcgcgtcttc----ggatgtgattc---ttt---tacaaacatt-gtgtaatgaacgtcataacattataaa--caatacaactttcaacaacggatctcttggctctcgcatcgatgaagaacgcagcgaaatgcgataagtaatgtgaattgcagaattcagtgaatcatcgaatctttgaacgcaacttgcgctctctggtattccggagagcatgcctgtttgagtgtcatga--tctctcaaccaatagggtttcttat--------tggctt-ggatctgggtg-t-tgccagctttgt--c-tggctcgccttaaaggagttagcgagtaaagc-tctg--------tcgtctggcgtaataagt-ttcgctggtgtag--------------acatgtg-tgg--cgcacgcttataatcgccctc--------gggcaa---ttttt----gactaagcggaggaaaagaaactaacaaggattcccctagtagcggcgagtgaagcgggaagagctcaaatttgtaatctggcgtctttcaggcgtccgagttgtaatctatagaagtgttttccgtgctggaccatgtccaagtcccttggaacagggtatcaaagagggtgacaatcccgtacttgacatgaccaccagtgctctgtgatacactttctacgagtcgagttgtttgggaatgcagctcaaaatgggtggtaaattccatctaaagctaaatattggcgagagaccgatagcgaacaagtaccgtgagggaaagatgaaaagcactttggaaagagagttaaacagtacgtgaaattgttgaaagggaaacgattgaagtcagtcgtgttcatt-ggactcagccggt--tttcggtgtatttcct-ttgaacgggtcaacatcagttttgtccggtggataaaggcaggaagaaagtggctccctc--gggagtgttatagctttctgtcacatacactggaggagactgaggactgcagctcgccttt--tggccggggttcgcccacgttcgagctt-aggatgttgacataatggctttaaacgacccgtcttgaaacacg
>Cryptococcus_longus_CBS5920
tcatactgtgaaactgcgaatggctcattaaatcagttatagtttatttgatgatatcttgctacatggataactgtggtaattctagagctaatacatgctgaaaagccccgacttctggaaggggtgtatttattagataaaaaaccaatgggtgcaagccctctttggtgattcataataacttctcgaatcgcatggccttgtgccggcgatgcttcattcaaatatctgccctatcaactttcgatggtaggatagaggcctaccatggtatcaacgggtaacggggaattagggttcgattccggagagggagcctgagaaacggctaccacatccaaggaaggcagcaggcgcgcaaattacccaatcccgacacggggaggtagtgacaataaataacaatatagggctctattgggtcttataattggaatgagtacaatttaaatcccttaacgaggaacaactggagggcaagtctggtgccagcagccgcggtaattccagctccagtagcgtatattaaagttgttgcagttaaaaagctcgtagtcgaacttcgggcctggcgggacggtctgccttacggta-tgcactgtctggccgggtcttacctcttggtgaggctgtatgccctttactgggtgtgcagtggaaccaggaattttaccttgagaaaattagagtgttcaaagcaggcaattgcccgaatacattagcatggaataatagaataggacgtgcggttctattttgttggtttctaggatcgccgtaatgattaatagggacggtcgggggcattagtattccgttgctagaggtgaaattcttagatttacggaagactaacatctgcgaaagcatttgccaaggacgttttcattgatcaagaacgaaggttaggggatcaaaaacgattagataccgttgtagtcttaacagtaaactatgccgactagggatcggtccacgttat-tttctgactggatcggcaccttacgagaaatcaaagtctttgggttctggggggagtatggtcgcaaggctgaaacttaaaggaattgacggaagggcaccaccaggtgtggagcctgcggcttaatttgactcaacacggggaaactcaccaggtccagacatagtgaggattgacagattgatagctctttcttgattctatgggtggtggtgcatggccgttcttagttggtggagtgatttgtctggttaattccgataacgaacgagaccttaacctgctaaatagtcaggccggctttggctggtcg-tcgacttcttagagggactattggcgtttagccaatggaagtttgaggcaataacaggtctgtgatgcccttagatgttctgggccgcacgcgcgctacactgactgagccagcgagtttataaccttcactgagaagtgtgggtaatcttgtgaaactcagtcgtgctggggatagagcattgcaattattgctcttcaacgaggaatacctagtaagcgtgagtcaccagctcgcgttgattacgtccctgccctttgtacacaccgcccgtcgctactaccgattgaatggcttagtgagatttccggattggcgttaggaagccggcaacggcatcctttggccgagaa--------------gtgataa-aactattatct-t-aacacctgtgaactgtgaa--------------------ccgaaaggt---tct---tccaaacatt-gtgtaatgaacgtaata-cattataaa--caatacaactttcaacaacggatctcttggctctcgcatcgatgaagaacgcagcgaaatgcgataagtaatgtgaattgcagaattcagtgaatcatcgaatctttgaacgcaacttgcgctctctggtattccggagagcatgcctgtttgagtgtcatga--tctctcaaccaatagagttttctat--------tggctt-ggatctgggtg-c-tgcgaaa-----caa-tcgctcaccttaaaggagttagcaa--ctaagcgatg--------tcgtccgacgtaataagt-ttcgtctggtaat----------------tcgac-tgagccaattgcttctaattgtcttt--------tgact------ttttt--gactaagcggaggaaaagaaactaacaaggattcccctagtagcggcgagtgaagcgggaagagctcaaatttgtaatctggcgtctttcaggcgtccgagttgtaatctatagaagtgttttccgtgctggaccatgtccaagtcccttggaacagggtatcaaagagggtgacaatcccgtacttgatatggctaccagtgctctgtgatacactttctacgagtcgagttgtttgggaatgcagctcaaaatgggtggtaaattccatctaaagctaaatattggcgagagaccgatagcgaacaagtaccgtgagggaaagatgaaaagcactttggaaagagagttaaacagtacgtgaaattgttgaaagggaaacgattgaagtcagtcgtgttcatt-ggactcagccggt--tttcggtgtacttcct-ttgaacgggtcaacatcagttttgtccggtggataaaggcaggaagaaagtggcttgctt--gcaagtgttatagctttctgtcacatacactgggggagactgaggactgcagctcgccttt--tggccggggttcgcccacgttcgagctt-aggatgttgacataatggctttaaacgacccgtcttgaaacacg
>Cryptococcus_marinus_CBS5235
ttttactgtgaaactgcgaatggctcattaaatcagttatagtttatttgatgatcacttgctacatggataactgtggtaattctagagctaatacatgcactcgagccccgacttttggaaggggcgtatttattagataaaaaaccaatgggtctcggccctttgtggtgaatcatgataacttttcgaatcgcatggccttgagccggcgatgcttcattcaaatatctgccctatcaactttcgatggtaggatagaggcctaccatggtatcaacgggtaacggggaattagggttcgattccggagagggagcctgagaaacggctaccacatccaaggaaggcagcaggcgcgcaaattacccaatcccgactcggggaggtagtgacaatacataacaatatagggccct-ttgggtcttataattggaatgagtacaatttaaatcccttaacgaggaaccactggagggcaagtctggtgccagcagccgcggtaattccagctccagtagcgtatattaaagttgttgcagttaaaaagctcgtagtcgaacttgagatgggaggcatctgtcggccgtttggtc-agtacggatgggtttcatcttttgtcttggtgaaggtg-gtgttctttgttggatgc-cattggaaccaggaagtttaccttgagaaaattagagtgttcaaagcaggcgtatgcccgaatacattagcatggaataatagaataggacgagcggttctattttgttggtttttagagtcgccgtaatgattaatagggacggtcgggggcattggtattccgttgctagaggtgaaattcttagattgacggaagactaacgattgcgaaagcatttgccaaggacgttttcattgatcaagaacgaaggttaggggatcaaaaacgattagataccgttgtagtcttaacagtaaactatgccgactagggatcgggccacgttttaattgtgactggctcggcacctttcgagaaatcaaagtctttgggttctggggggagtatggtcgcaaggctgaaacttaaaggaattgacggaagggcaccaccaggtgtggagcctgcggcttaatttgactcaacacggggaaactcaccaggtccagacatagtaaggattgacagattgatagctctttcttgattctatgggtggtggtgcatggccgttcttagttggtggagtgatttgtctggttaattccgataacgaacgagaccttttcctgctaaatagcccggccggctttggctagtcgattggcttcttagagggactaacagcgtttagctgttggaagtttgaggcaataacaggtctgtgatgcccttagatgttctgggccgcacgcgcgctacactgaccaagccagcgagtttatcaccttggctgagaagcttgggtaatcttgtgaaacttggtcgtgctggggatagagcattgcaattattgctcttcaacgaggaatacctagtaagcgcaagtcaccagcttgcgttgattacgtccctgccctttgtacacaccgcccgtcgctactaccgattgaatggcttagtgagatcttcggattggcgttggcaagccggcaacggcatgccttggctgaaaagttgattt----------------------------ttcacgagtgactggtgcga---------------tggagtattgcgc---gct---tttaaacatc-tagttatgaacgtcttattgtaacaat-----caaaactttcaacaacggatctcttggctctcgcatcgatgaagaacgcagctaaatgcgataagtaatgtgaattgcagacttgagtgaatcatcgaatctttgaacgcatcttgcgccctttggtattccgaagggcatgcctgtttgagtgtcgtaa--agactcatcgatgaggaagctca----------ttgaat-ggatttgggtg-g-tgcccg----------tggctcgcctgaaaagcgtgggtgt---tggttgacg--------ctgtctgg-atgataagt-atcgctaggcag-----------------------tga--gattggcacttga-----------------------atttatttt--gtttaagcggaggaaaagaaactaacaaggattcccctagtaacggcgagtgaagcgggaagagctcaacattgaaatctggcctt------tggtccgagttgtaatctagagaagcgttttcggtgctgaaccgtgtccaagtcccttggaacagggtatcaaagagggtgacaatcccgtacttgacatggcgctcagtactttgtgatacgttttcgacgagtcgagttgtttgggaatgcagctctaaatgggtggtatactccatctaaggctaaatattggcgagagaccgatagcgaacaagtaccgtaagggaaagatgaaaagcactttggaaagagagttaaacagtatgtgaaattgttgaaagggaaacgattaaagtcagtcgtgcttgct-gggctcagctcg---agagagtgtattgcca-gtaagcgggtcaacatcagttgggtctggtggat-aaggtgcaaggaaagtggctctgtt--gagagtgttatagccttgtat--gatgcactagacgtgactgagggatgcagcttgccgatatcggccgggggaaacccacgtgcaagctt-tggatgttgacagaatggctttaaacgacccgtcttgaaacacg
>Cryptococcus_musci_CBS8899
tcatactgtgaaactgcgaatggctcattaaatcagttatagtttatttgatgatatcttgctacatggataactgtggtaattctagagctaatacatgctgaaaagccccgacttctggaaggggtgtatttattagataaaaaaccaatgggtgcaagccctccttggtgattcataataacttctcgaatcgcatggccttgtgccggcgatgcttcattcaaatatctgccctatcaactttcgatggtaggatagaggcctaccatggtatcaacgggtaacggggaattagggttcgattccggagagggagcctgagaaacggctaccacatccaaggaaggcagcaggcgcgcaaattacccaatcccgacacggggaggtagtgacaataaataacaatatagggctctattgggtcttataattggaatgagtacaatttaaatcccttaacgaggaacaactggagggcaagtctggtgccagcagccgcggtaattccagctccagtagcgtatattaaagttgttgcagttaaaaagctcgtagtcgaacttcgggcctggcgggacggtctgccttacggta-tgtactgtctggccgggtcttacctcttggtgaggccgtatgcccttcattgggtgtgcggtggaaccaggaattttaccttgagaaaattagagtgttcaaagcaggcaattgcccgaatacattagcatggaataatagaataggacgtgcggttctattttgttggtttctaggatcgccgtaatgattaatagggacggtcgggggcattagtattccgttgctagaggtgaaattcttagatttacggaagactaacatctgcgaaagcatttgccaaggacgttttcattgatcaagaacgaaggttaggggatcaaaaacgattagataccgttgtagtcttaacagtaaactatgccgactagggatcggtccacgttat-tttctgactggatcggcaccttacgagaaatcaaagtctttgggttctggggggagtatggtcgcaaggctgaaacttaaaggaattgacggaagggcaccaccaggtgtggagcctgcggcttaatttgactcaacacggggaaactcaccaggtccagacatagtgaggattgacagattgatagctctttcttgattctatgggtggtggtgcatggccgttcttagttggtggagtgatttgtctggttaattccgataacgaacgagaccttaacctgctaaatagtcaggccggctttggctggtcg-tcgacttcttagagggactattggcgtttagccaatggaagtttgaggcaataacaggtctgtgatgcccttagatgttctgggccgcacgcgcgctacactgactgagccagcgagtttataaccttgactgagaagtctgggtaatcttgtgaaactcagtcgtgctggggatagagcattgcaattattgctcttcaacgaggaatacctagtaagcgtgagtcaccagctcgcgttgattacgtccctgccctttgtacacaccgcccgtcgctactaccgattgaatggcttagtgagatttccggattggcgttaggaagccggcaacggcatcctttggccgagaagtgattggccttagtgcctaaaaactatatcc--caaacacctgtgaactgttga---attgcgtcttc----ggatgcggttc---ttt---tacaaacatt-gtgtaatgaacgtcataacattataaa--caatacaactttcaacaacggatctcttggctctcgcatcgatgaagaacgcagcgaaatgcgataagtaatgtgaattgcagaattcagtgaatcatcgaatctttgaacgcaacttgcgctctctggtattccggagagcatgcctgtttgagtgtcatga--tctctcaaccaatagggtttcttat--------tggctt-ggatctgggtg-c-tgccagc-ttgt--c-tggctcgccttaaaggagttagcgagtatagc-aatg--------tcgtctggcgtaataagt-ttcgctgggttg-----------------acgtg-tga--agcacgcttctaatcgccctc--------gggcaa---ttttt----gactaagcggaggaaaagaaactaacaaggattcccctagtagcggcgagtgaagcgggaagagctcaaatttgtaatctggcgtccttcgggcgtccgagttgtaatctatagaagtgttttccgtgccggaccatgtccaagtcccttggaacagggtatcaaagagggtgacaatcccgtacttgacatgaccaccggtgctctgtgatacactttctacgagtcgagttgtttgggaatgcagctcaaaatgggtggtaaattccatctaaagctaaatattggcgagagaccgatagcgaacaagtaccgtgagggaaagatgaaaagcactttggaaagagagttaaacagtacgtgaaattgttgaaagggaaacgattgaagtcagtcgtgttcttt-ggactcagccggttcttccggtctatttcct-ttgaacgggtcaacatcagttttgtccggtggataaaggcaggaagaaagtggctccctc--gggagtgttatagctttctgtcacatacactggaggagactgaggactgcagctcgccttt--tggccggggttcgcccacgttcgagctt-aggatgttgacataatggctttaaacgacccgtcttgaaacacg
>Cryptococcus_pseudolongus_CBS8297
tcatactgtgaaactgcgaatggctcattaaatcagttatagtttatttgatgatatcttgctacatggataactgtggtaattctagagctaatacatgctgaaaagccccgacttctggaaggggtgtatttattagataaaaaaccaatgggtgcaagccctctttggtgattcataataacttctcgaatcgcatggccttgtgccggcgatgcttcattcaaatatctgccctatcaactttcgatggtaggatagaggcctaccatggtatcaacgggtaacggggaattagggttcgattccggagagggagcctgagaaacggctaccacatccaaggaaggcagcaggcgcgcaaattacccaatcccgacacggggaggtagtgacaataaataacaatatagggctctattgggtcttataattggaatgagtacaatttaaatcccttaacgaggaacaactggagggcaagtctggtgccagcagccgcggtaattccagctccagtagcgtatattaaagttgttgcagttaaaaagctcgtagtcgaacttcgggcctggcgggacggtctgccttacggta-tgcactgtctggccgggtcttacctcttggtgaggctgtatgccctttactgggtgtgcagtggaaccaggaattttaccttgagaaaattagagtgttcaaagcaggcaattgcccgaatacattagcatggaataatagaataggacgtgcggttctattttgttggtttctaggatcgccgtaatgattaatagggacggtcgggggcattagtattccgttgctagaggtgaaattcttagatttacggaagactaacatctgcgaaagcatttgccaaggacgttttcattgatcaagaacgaaggttaggggatcaaaaacgattagataccgttgtagtcttaacagtaaactatgccgactagggatcggtccacgttat-tttctgactggatcggcaccttacgagaaatcaaagtctttgggttctggggggagtatggtcgcaaggctgaaacttaaaggaattgacggaagggcaccaccaggtgtggagcctgcggcttaatttgactcaacacggggaaactcaccaggtccagacatagtgaggattgacagattgatagctctttcttgattctatgggtggtggtgcatggccgttcttagttggtggagtgatttgtctggttaattccgataacgaacgagaccttaacctgctaaatagtcaggccggctttggctggtcg-tcgacttcttagagggactattggcgtttagccaatggaagtttgaggcaataacaggtctgtgatgcccttagatgttctgggccgcacgcgcgctacactgactgagccagcgagtttataaccttcactgagaagtgtgggtaatcttgtgaaactcagtcgtgctggggatagagcattgcaattattgctcttcaacgaggaatacctagtaagcgtgagtcaccagctcgcgttgattacgtccctgccctttgtacacaccgcccgtcgctactaccgattgaatggcttagtgagatttccggattggcgttaggaagccggcaacggcatcctttggccgagaa--------------gtgataa-aactattatct-t-aacacctgtgaactgtgaa--------------------ccgaaaggt---tct---tccaaacatt-gtgtaatgaacgtaata-cattataaa--caatacaactttcaacaacggatctcttggctctcgcatcgatgaagaacgcagcgaaatgcgataagtaatgtgaattgcagaattcagtgaatcatcgaatctttgaacgcaacttgcgctctctggtattccggagagcatgcctgtttgagtgtcatga--tctctcaaccaatagagttttctat--------tggctt-ggatctgggtg-t-tgcgagc------ga-tcgctcaccttaaaggagttagcatatag----catg--------tcgtttggcgtaataagt-ttcgcttagtaaa----------------tcgac-aag--gctttgcttctaatcgtcttt--------tgact------ttttt--gactaagcggaggaaaagaaactaacaaggattcccctagtagcggcgagtgaagcgggaagagctcaaatttgtaatctggcgtctttcaggcgtccgagttgtaatctatagaagtgttttccgtgctggaccatgtccaagtcccttggaacagggtatcaaagagggtgacaatcccgtacttgatatggctaccagtgctctgtgatacactttctacgagtcgagttgtttgggaatgcagctcaaaatgggtggtaaattccatctaaagctaaatattggcgagagaccgatagcgaacaagtaccgtgagggaaagatgaaaagcactttggaaagagagttaaacagtacgtgaaattgttgaaagggaaacgattgaagtcagtcgtgttcatt-ggactcagccggt--tttcggtgtatttcct-ttgaacgggtcaacatcagttttgtccggtggataaaggcaggaagaaagtggcttgctt--gcaagtgttatagctttctgtcacatacactgggggagactgaggactgcagctcgccttt--tggccggggttcgcccacgttcgagctt-aggatgttgacataatggctttaaacgacccgtcttgaaacacg
>Cryptococcus_ramirezgomezianus_CBS2839
tcatactgtgaaactgcgaatggctcattaaatcagttatagtttatttgatgatatcttgctacatggataactgtggtaattctagagctaatacatgctgaaaagccccgacttctggaaggggtgtatttattagataaaaaaccaatgggtgcaagccctccttggtgattcataataacttctcgaatcgcatggccttgtgccggcgatgcttcattcaaatatctgccctatcaactttcgatggtaggatagaggcctaccatggtatcaacgggtaacggggaattagggttcgattccggagagggagcctgagaaacggctaccacatccaaggaaggcagcaggcgcgcaaattacccaatcccgacacggggaggtagtgacaataaataacaatatagggctctattgggtcttataattggaatgagtacaatttaaatcccttaacaaggaacaactggagggcaagtctggtgccagcagccgcggtaattccagctccagtagcgtatattaaagttgttgcagttaaaaagctcgtagtcgaacttcgggcctggcgggacggtctgccttacggta-tgtactgtctggccgggtcttacctcttggtgaggccgtatgcccttcattgggtgtgcggtggaaccaggaattttaccttgagaaaattagagtgttcaaagcaggcaattgcccgaatacattagcatggaataatagaataggacgtgcggttctattttgttggtttctaggatcgccgtaatgattaatagggacggtcgggggcattagtattccgttgctagaggtgaaattcttagatttacggaagactaacatctgcgaaagcatttgccaaggacgttttcattgatcaagaacgaaggttaggggatcaaaaacgattagataccgttgtagtcttaacagtaaactatgccgactagggatcggcccacgtttt-tttctgactgggtcggcaccttacgagaaatcaaagtctttgggttctggggggagtatggtcgcaaggctgaaacttaaaggaattgacggaagggcaccaccaggtgtggagcctgcggcttaatttgactcaacacggggaaactcaccaggtccagacatagtgaggattgacagattgatagctctttcttgattctatgggtggtggtgcatggccgttcttagttggtggagtgatttgtctggttaattccgataacgaacgagaccttaacctgctaaatagtcaggccggctttggctggtcg-tcgacttcttagagggactattggcgtttagccaatggaagtttgaggcaataacaggtctgtgatgcccttagatgttctgggccgcacgcgcgctacactgactgagccagcgagtttataaccttgactgagaagtctgggtaatcttgtgaaactcagtcgtgctggggatagagcattgcaattattgctcttcaacgaggaatacctagtaagcgtgagtcaccagctcgcgttgattacgtccctgccctttgtacacaccgcccgtcgctactaccgattgaatggcttagtgagatttccggattggcgttaggaagccggcaacggcatcctttggccgagaagtgattggccttagtgcctaaaaactatatcc--caaacacctgtgaactgttga---accg--------------aaaggttc---ttt---tacaaacatt-gtgtaatgaacgtcataacattataaa--caatacaactttcaacaacggatctcttggctctcgcatcgatgaagaacgcagcgaaatgcgataagtaatgtgaattgcagaattcagtgaatcatcgaatctttgaacgcaacttgcgctctctggtattccggagagcatgcctgtttgagtgtcatga--tctctcaaccaatagggtttcttat--------tggctt-ggatctgggtg-c-tgccagc-ttgt--c-tggctcgccttaaaggagttagcgagtatagc-aatg--------tcgtctggcgtaataagt-ttcgctgggttg-----------------acgtg-tga--agcacgcttctaatcgccctc--------gggcaa---ttttt----gactaagcggaggaaaagaaactaacaaggattcccctagtagcggcgagtgaagcgggaagagctcaaatttgtaatctggcgtctttcaggcgtccgagttgtaatctatagaagtgttttccgtgctggaccatgtccaagtcccttggaacagggtatcaaagagggtgacaatcccgtacttgatatggccaccagtgctctgtgatacactttctacgagtcgagttgtttgggaatgcagctcaaaatgggtggtaaattccatctaaagctaaatattggcgagagaccgatagcgaacaagtaccgtgagggaaagatgaaaagcactttggaaagagagttaaacagtacgtgaaattgttgaaagggaaacgattgaagtcagtcgtgttcatt-ggactcagccggttcttccggtctatttcct-ttgaacgggtcaacatcagttttgtccggtggataaaggcagagagaaagtggctccctc--gggagtgttatagctttttgtcacatacactggaggagactgaggactgcagctcgccttt--tggccggggttcgcccacgttcgagctt-aggatgttgacataatggctttaaacgacccgtcttgaaacacg
>Cryptococcus_tepidarius
----------------------------------------------------------------------------------------------------------------------------------------------------------------------------------------------------------------------------------------------------------------------------------------------------------------------------------------------------------------------------------------------------------------------------------------------------------------------------------------------------------------------------------------------------------------------------------------------------------------------------------------------------------------------------------------------------------------------------------------------------------------------------------------------------------------------------------------------------------------------------------------------------------------------------------------------------------------------------------------------------------------------------------------------------------------------------------------------------------------------------------------------------------------------------------------------------------------------------------------------------------------------------------------------------------------------------------------------------------------------------------------------------------------------------------------------------------------------------------------------------------------------------------------------------------------------------------------------------------------------------------------------------------------------------------------------------------------------gtgatttgccttatggcatta-aactttatcca-catacacctgtgcatcgttga---gtagtctgtaaa---aagctacttat---ctt---tacaaacatcagtgtaatgaacgtaat-ttattataacaataataaaactttcaacaacggatctcttggctctcgcatcgatgaagaacgcagcgaattgcgataagtaatgtgaattgcagaattcagtgaatcatcgaatctttgaacgcatcttgcgccctttggtattccgaagggcatgcctgtttgagtgtcttga--aatctcaactattagggtttcctaat-------aagctt-ggatttgggtg-t-ttgcctt-gaaa--g-aggctcaccttaaaagtgttagcgtgtctaatcagtgat-----attgtctggcgtaataagt-ttcgctggactag------------------ctg-aga--agtatgctcctaactagtctt--------ggacaa---cttttct--gactaagcggaggaaaagaaactaacaaggattcccctagtaacggcgagtgaaccgggaagagctcaaatttgaaatctggctttc-----gggcccgagttgtaatctatagaggcgttttccgcgctggatcgtgtccaagtctcttggaacagagtatcaaagagggtgataatcccgtacttaacacgaccaccagtgctatgtgatacgtcttctacgagtcgagttgtttgggaatgcagctcaaaatgggtggtaaattccatctaaagctaaatattggcgagagaccgatagcgaacaagtaccgtgagggaaagatgaaaagcactttggaaagagagttaaacagtacgtgaaattgttgaaagggaaacgattgaagtcagtcgtgttcatt-ggattcagctagttctgctagtctacttcct-ttgaacgggtcaacatcagttttgtctggtggataagggtgagaggaatgtggcaccctc--gggtgtgttatagcctcttatcgcatacactgggtgagactgaggaatgcagcttgccttt--tggccggggttcgcccacgtacaagctt-aggatgttgacataatggctttaaacgacccgtcttgaaacacg
>Cryptotrichosporon_anacardii_CBS9551
ttttactgtgaaactgcgaatggctcattaaatcagttatagtttatttgatggtatcttgctacatggataactgtggtaattctagagctaatacatgctgaaaagccccgacttctggaaggggtgtatttattagataaaaaaccaatgtcttcgg--acttcttggtgattcataataacttctcgaatcgcatggccttgtgccggcgatgcttcattcaaatatctgccctatcaactttcgatggtaggatagaggcctaccatggtatcaacgggtaacggggaattagggttcgattccggagagggagcctgagaaacggctaccacatccaaggaaggcagcaggcgcgcaaattacccaatcccgacacggggaggtagtgacaataaataacaatatagggctctattgggtcttataattggaatgagtacaatttaaatcccttaacgaggaacaactggagggcaagtctggtgccagcagccgcggtaattccagctccagtagcgtatattaaagttgttgcagttaaaaagctcgtagtcgaacttcgggcctggcgggatggtctgccttacggta-tgtactgtccggccgggccttacctcttggtgaggctgcatgccctttactgggtgtgtagtggaaccaggaattttaccttgagaaaattagagtgttcaaagcaggcaattgcccgaatacattagcatggaataatagaataggacgtgcggttctattttgttggtttctaggatcgccgtaatgattaatagggacggtcgggggcattagtattccgttgctagaggtgaaattcttagatttacggaagactaacatctgcgaaagcatttgccaaggacgttttcattgatcaagaacgaaggttaggggatcaaaaacgattagataccgttgtagtcttaacagtaaactatgccgactagggatcgggccacgttat-tttctgactggctcggcaccttacgagaaatcaaagtctttgggttctggggggagtatggtcgcaaggctgaaacttaaaggaattgacggaagggcaccaccaggtgtggagcctgcggcttaatttgactcaacacggggaaactcaccaggtccagacatagtaaggattgacagattgatagctctttcttgattctatgggtggtggtgcatggccgttcttagttggtggagtgatttgtctggttaattccgataacgaacgagaccttaacctgctaaatagtcaggccggctttggctggtcg-tcgacttcttagagggactaacagcgtttagctgttggaagtttgaggcaataacaggtctgtgatgcccttagatgttctgggccgcacgcgcgctacactgactgagccagcgagtttatcaccttggctgagaagcctgggtaatcttgtgaaactcagtcgtgctggggatagagcattgcaattattgctcttcaacgaggaatacctagtaagcgtgagtcaccagctcgcgttgattacgtccctgccctttgtacacaccgcccgtcgctactaccgattgaatggcttagtgagatctccggattggcgttgggaagccggcaacggcaccccttggctgggaagtgatttatctc------------taatatcta-cacacacctgtgaactgttaa---attggtcttct-------ggaccaac---ttt---tacaaacatt-gtgtaatgaacgtcatattattataacaataataaaactttcaacaacggatctcttggctctcgcatcgatgaagaacgcagcgaaatgcgataagtaatgtgaattgcagaattcagtgaatcatcgaatctttgaacgcaccttgcgccttttggtattccgaaaggcatgcctgtttgagtgtcatga--aatctcaaccattagggtttcttaa--------tggctt-ggacttgggcg-c-tttgcct-ttcg----aggctcgccttaaaagtattagtgcaatgaaataatcat------ctgtctggcgtaataagt-ttcgctgggctga------------------tta-tga--agtgtgcttctaatcgccttca------cgggcaa---tatctat--gactaagcggaggaaaagaaactaacaaggattcccctagtaacggcgagtgaaccgggaagagctcaaatttgaaatctggcatcctcagggtgtccgagttgtaatctatagaggcgttttccgcgctggactgtgtccaagtcccttggaacagggtatcaaagagggtgacaatcccgtacttgacacaacaaccagtgctatgtgatacgctttctacgagtcgagttgtttgggaatgcagctcaaaatgggtggtaaattccatctaaagctaaatattggcgagagaccgatagcgaacaagtaccgtgagggaaagatgaaaagcactttggaaagagagttaaacagtacgtgaaattgttgaaagggaaacgattgaagtcagtcgtgttcatt-ggattcagctggttctgccagtctacttcct-ttgaacgggtcaacatcagttttgcccggtggaaaagggcaggaggaaagtagctccctc--gggagtgttatagcctcttgtcgcatacactgggtgagactgaggaatgcagcttgccttt--tggccggggttcgcccacgtacaagctt-aggatgttgacataatggctttaaacgacccgtcttgaaaccac
>Holtermannia_corniformis_CBS6979
ttatactgtgaaactgcgaatggctcattaaatcagttatagtttatttgatggtaacttgctacatggataactgtggtaattctagagctaatacatgcataaaagccccgacttctggaaggggtgtatttattagataaaaaaccaatgggtgcaaacccttcatggtgattcataataacttctcgaatcgcatggccttgtgccggcgatgcttcattcaaatatctgccctatcaactttcgatggtaggatagaggcctaccatggtatcaacgggtaacggggaattagggttcgattccggagagggagcctgagaaacggctaccacatccaaggaaggcagcaggcgcgcaaattacccaatcccgacacggggaggtagtgacaataaataacaatatagggctct-ttgagtcttataattggaatgagtacaatttaaatcccttaacgaggaacaattggagggcaagtctggtgccagcagccgcggtaattccagctccaatagcgtatattaaagttgttgcagttaaaaagctcgtagttgaacttcagacttggttgggtggtctgccttacggta-tgtactgctcgactgagtcttacctcctggtgagcctgcatgctcttcacggggtgtgcaggggaaccaggaattttactttgaaaaaattagagtgttcaaagcaggcatatgcccgaatacattagcatggaataatagaataggacgtgcggttctattttgttggtttctaggatcgccgtaatgattaatagggacggttgggggcattagtattccggtgctagaggtgaaattcttagattgccggaagactaacttctgcgaaagcatttgccaaggacgttttcattaatcaagaacgaaggttaggggatcaaaaacgattagataccgttgtagtcttaacagtaaactatgccgactagggatcgggccacgttaa-tatttgactggctcggcaccttacgagaaatcaaagtctttgggttct-gggggagtatggtcgcaaggctgaaacttaaaggaattgacggaagggcaccaccaggtgtggagcctgcggcttaatttgactcaacacggggaaactcaccaggtccagacatagtaaggattgacagattgatagctctttcttgattctatgggtggtggtgcatggccgttcttagttggtggagtgatttgtctggttaattccgataacgaacgagaccttaacctgctaaatagtcaggccggctttggctggtcg-t-agcttcttagagggactaacagcgtttagct-ttggaagtttgaggcaataacaggtctgtgatgcccttagatgttctgggccgcacgcgcgctacactgactgagccagcgagtttatcaccttggccgaaaggtctgggtaatcttgtgaaactcagtcgtgctggggatagagcattgcaattattgctcttcaacgaggaatacctagtaagcgtgagtcatcagctcgcgttgattacgtccctgccctttgtacacaccgcccgtcgctactaccgattgaatggcttagtgagatctccggattggcgcttgggagccggcaacggcacccttttgctgagaagtgaattgagctggcttcggc-cgctctgatct-a-cacacctgtgaaccgttgg---ccttagggt--------------------cttaactacaa------ctgtgacgaatgtaac-ttattataac--aaataaaactttcaacaacggatctcttggctctcgcatcgatgaagaacgcagcgaaatgcgataagtaatgtgaattgcagaattcagtgaatcatcgaatctttgaacgcaccttgcgcccgttggtattccgacgggcatgcctgtttgagtgtcgtgaacaacctcaaccttgattggttccaatca------aggctt-ggacttgggtg-c-tgccgct-gcga-ag-ccgctcaccttaaaatcattagctggacttgtctatgacttggttcgactcggtgcaataagtattcaccggggacagagtaatctggccaaggcttgatgc--cgtctgcttccaacactgttctcactacgagacac---tacttta--ctgtaagcggaggaaaagaaactaacaaggattcccctagtaacggcgagtgaagcgggaagagctcaaatttgtaatctggtggactcagtccatccgagttgtaatctatagaagtgttttccgcgccggaccgtgtctaagtcccttggaacagggtgtcagagagggtgagaatcccgtgcttgatacgaccaccggtgctatgtgatacactttcaacgagtcgagttgtttgggaatgcagctcaaaatgggtggtaaattccatctaaagctaaatattggcgagagaccgatagcgaacaagtaccgtgagggaaagatgaaaagcactttggaaagagagttaaacagtacgtgaaattgttgaaagggaaacgattgaagtcagtcgtgcgcgctgggactcagccggttctgccggtgtacttcccagtgtgcgggtcaacatcagtttagatcgctggataagggcattaggaacgtggctccctc--gggagtgttatagcctagtgccgcatacagtggttcagactgaggaacgcagctcgccttta-tggccggggttcgcccacgtccgagctt-aggatgttgacataatggctttaaacgacccgtcttgaaacacg
>Tetragoniomyces_uliginosus_JN043564
tcatactgtgaaactgcgaatggctcattaaatcagttatagttta-ttgatggtatcttgctacatggataactgtggtaattctagagctaatacatgctgaaaagccccgacttctggaaggggtgtatttattagataaaaaaccaatgggtgcaagcccttcttggtgattcataataacttctcgaatcgcatggccttgtgccggcgaagcttcattcaaatatctgccctatcaactttcgatggtaggatagaggcctaccatggtatcaacgggtaacggggaattagggttcgattccggagagggagcctgagaaacggctaccacatccaaggaaggcagcaggcgcgcaaattacccaatcccgacacggggaggtagtgacaataaataacaatatagggctctwttgggtcttataattggaatgagtacaatttaaatcccttaacgaggaacaactggagggcaagtctggtgccagcagccgcggtaattccagctccagtagcgtatattaaagttgttgcagttaaaaagctcgtagtcgaacttcgggcctggcgggatggtctgccttacggta-tgtactgtccggccgggccttacctcttggtgaggccatatgcccttcactgggtgtgtggtggaaccaggaattttaccttgagaaaattagagtgttcaaagcaggcatttgcccgaat-cattagcatggaataatagaataggacgtgcggttctattttgttggtttctaggatcgccgtaatgattaatagggacggtcgggggcattagtattccgttgctagaggtgaaattcttagatttacsgaagactaacatctgcgaaagcatttgcc----------------------------------------------------------------------------------------------------------------------------------------aatcaaagtctttgggttctggggggagtatggtcgcaaggctgaaacttaaaggaattgacggaagggcaccaccaggtgtggagcctgcggcttaatttgactcaacacggggaaactcaccaggtccagacatagtaaggattgacagattgatagctctttcttgattctatgggtggtggtgcatggccgttcttagttggtggagtgatttgtctggttaattccgataacgaacgagaccttaacctgctaaatagtcaggccggctttggctggtcg-tcgacttcttagagggactaacagcgtttagctgttggaagtttgaggcaataacaggtctgtgatgcccttagatgttytgggccgcacgcgcgctacactgactgagccagcgagtttatcaccttggccgagaggcctgggtaatcttgtgaaactcagtcgtgctggggatagagcattgcaattattgctcttcaacgaggaatacctagtaagcgtgagtcatcagctcgcgttgattacgtccctgccctttgtacacaccgcccgtcgctactaccgattgaatggcttagtgagatctccggattggcgttgggaagccggtaacggcatcccttggccgagaagtgatatatc------------attaatatcta-cacacacctgtgaactgttct---atttggtcct--------tggatcaa---ttt---tacaaacata-gtgtaatgaacgtcttattatcataac---aacaaaactttcaacaacggatctcttggctctcgcatcgatgaaggacgcagcgaaatgcgataagtaatgtgaattgcagaattcagtgaatcatcgaatctttgaacgcaacttgcgccctttggtattccgaagggcatgcctgtttgagtgtcatga--aatctcaaccaccagggtttcctga--------tggctt-ggatttgggtg-c-ttgcctt-ttgt--a-aggctcaccttaaaggagttagcatgatgagt-agtgat------ctgtctggtgtaataagt-ttcgctggactag------------------cta-tga--agcgtgcttctaatcgccttta------caggcatg--ttattat--gactaagcggaggaaaagaaactaacaaggattcccctagtaacggcgagtgaagcgggaaaagctcaaatttgaaatctggcagcctcaggttgtccgagttgtaatctatagaggcgttttccgtgtcggactgtgtccaagtcccttggaacagggtatcaaagagggtgacaatcccgtacttgacacaaccaccggtgctatgtgatacgctttctacgagtcgagttgtttgggaatgcagctcaaaatgggtggtaaattccatctaaagctaaatattggcgagagagggatagcgaacaagtaccgtgagggaaagatgaaaagcac-ttggaaagagagtaa--------------------------------------------------------------------------------------------------------------------------------------------------------------------------------------------------------------------------------------------------------------------------------------------
>Trichosporon_aquatile_CBS5973
tcatactgtgaaactgcgaatggctcattaaatcagttatagtttatttgatggtttcttgctacatggataactgtggtaattctagagctaatacatgctgaaaagccccgacttctggaaggggtgtatttattagataaaaaaccaatgacttcgg--tcttcttggtgattcataataacttctcgaatcgcatggccttgcgccggcgatgcttcattcaaatatctgccctatcaactttcgatggtaggatagaggcctaccatggtatcaacgggtaacggggaattagggttcgattccggagagggagcctgagaaacggctaccacatccaaggaaggcagcaggcgcgcaaattacccaatcccgacacggggaggtagtgacaataaataacaatatagggctctattgggtcttataattggaatgagtacaatttaaatcccttaacgaggaacaactggagggcaagtctggtgccagcagccgcggtaattccagctccagtagcgtatattaaagttgttgcagttaaaaagctcgtagtcgaacttcggacttggaggaacggtctgccttacggta-cgcactgtttgtctgagtcttacctcttggtgaggctgtatgctctttactgagtgtgcagtggaaccaggaattttaccttgagaaaattagagtgttcaaagcaggcaatcgcccgaatacattagcatggaataatagaataggacgtgcggttctattttgttggtttctaggatcgccgtaatgattaatagggacggtcgggggcattagtattccgttgctagaggtgaaattcttagatttacggaagactaacaactgcgaaagcatttgccaaggacgttttcattgatcaagaacgaaggttaggggatcaaaaacgattagataccgttgtagtcttaacagtaaactatgccgactagggatcggtccacgttat-tttttgactggatcggcaccttacgagaaatcaaagtctttgggttctggggggagtatggtcgcaaggctgaaacttaaaggaattgacggaagggcaccaccaggtgtggagcctgcggcttaatttgactcaacacggggaaactcaccaggtccagacatagtgaggattgacagattgatagctctttcttgattctatgggtggtggtgcatggccgttcttagttggtggagtgatttgtctggttaattccgataacgaacgagaccttaacctgctaaatagtcaggccggctttggctggtcg-tcgacttcttagagggactaacagcgtttagctgttggaagtttgaggcaataacaggtctgtgatgcccttagatgttctgggccgcacgcgcgctacactgactgagccagcgagtttataaccttaactgagaagtttgggtaatcttgtgaaactcagtcgtgctggggatagagcattgcaattattgctcttcaacgaggaatacctagtaagcgtgagtcaccagctcgcgttgattacgtccctgccctttgtacacaccgcccgtcgctactaccgattgaatggcttagtgagaccctcggattggcgttaggaagccggcaacggcatcctttggccgagaagtgattgccttcattggcttaaaactatatcca-catacacctgtgaactgttct---actacttgacgc---aagtcgagtat---ttt---tacaaacaat-gtgtaatgaacgtcgttttattataac-aaaataaaactttcaacaacggatctcttggctctcgcatcgatgaagaacgcagcgaattgcgataagtaatgtgaattgcagaattcagtgaatcatcgaatctttgaacgcagcttgcgctctctggtattccggagagcatgcctgtttcagtgtcatga--aatctcaaccactagggtttcctaa--------tggatt-ggatttgggcg-t-tgcgatc-tctg--a-tcgctcgccttaaaagagttagcaagtttgac-atta--------atgtctggtgtaataagt-ttcactgggtcca----------------ttgtgttga--agcgtgcttctaatcgtccgca------aggacaa---ttacttt--gactaagcggaggaaaagaaactaacaaggattcccctagtaacggcgagtgaagcgggaagagctcaaatttgaaatctggcagtcttcgattgtccgagttgtaatctatagaggcgttttccgtgccggaccgtgtccaagtctcctggaaaggagtatcaaagagggtgataatcccgtacttaacacgataaccggtgctctgtgatacgtcttctacgagtcgagttgtttgggaatgcagctcaaaatgggtggtgaattccatctaaagctaaatattggcgagagaccgatagcgaacaagtaccgtgagggaaagatgaaaagcactttggaaagagagttaaacagtacgtgaaattgttgaaagggaaacgattgaagtcagtcgtgttcttt-ggattcagccagttctgctggtctacttcct-tagaacgggtcaacatcagttttgtccggtggataaaggtagtaggaatgtagcttcttt---gaagtgttatagcctattgccacatacactgggtgagactgaggactgcagctcgccttta-tggccggtcttcggacacgttcgagctt-aggatgttgacataatggctttaaacgacccgtcttgaaacacg
>Trichosporon_asahii_CBS2479
tcatactgtgaaactgcgaatggctcattaaatcagttatagtttatttgatggtttcttgctacatggataactgtggtaattctagagctaatacatgctgaaaagccccgacttctggaaggggtgtatttattagataaaaaaccaatgacttcgg--tcttcttggtgattcataataacttctcgaatcgcatggccttgcgccggcgatgcttcattcaaatatctgccctatcaactttcgatggtaggatagaggcctaccatggtatcaacgggtaacggggaattagggttcgattccggagagggagcctgagaaacggctaccacatccaaggaaggcagcaggcgcgcaaattacccaatcccgacacggggaggtagtgacaataaataacaatatagggctctattgggtcttataattggaatgagtacaatttaaatcccttaacgaggaacaactggagggcaagtctggtgccagcagccgcggtaattccagctccagtagcgtatattaaagttgttgcagttaaaaagctcgtagtcgaacttcggacttggaggaacggtctgccttacggta-cgcactgtttgtctgagtcttacctcttggtgaggctgtatgctctttactgagtgtgcagtggaaccaggaattttaccttgagaaaattagagtgttcaaagcaggcaatcgcccgaatacattagcatggaataatagaataggacgtgcggttctattttgttggtttctaggatcgccgtaatgattaatagggacggtcgggggcattagtattccgttgctagaggtgaaattcttagatttacggaagactaacaactgcgaaagcatttgccaaggacgttttcattgatcaagaacgaaggttaggggatcaaaaacgattagataccgttgtagtcttaacagtaaactatgccgactagggatcggtccacgttat-tttttgactggatcggcaccttacgagaaatcaaagtctttgggttctggggggagtatggtcgcaaggctgaaacttaaaggaattgacggaagggcaccaccaggtgtggagcctgcggcttaatttgactcaacacggggaaactcaccaggtccagacatagtgaggattgacagattgatagctctttcttgattctatgggtggtggtgcatggccgttcttagttggtggagtgatttgtctggttaattccgataacgaacgagaccttaacctgctaaatagtcaggccggctttggctggtcg-tcgacttcttagagggactaacagcgtttagctgttggaagtttgaggcaataacaggtctgtgatgcccttagatgttctgggccgcacgcgcgctacactgactgagccagcgagtttataaccttaactgagaagtttgggtaatcttgtgaaactcagtcgtgctggggatagagcattgcaattattgctcttcaacgaggaatacctagtaagcgtgagtcaccagctcgcgttgattacgtccctgccctttgtacacaccgcccgtcgctactaccgattgaatggcttagtgagaccctcggattggcgttaggaagccggcaacggcatcctttggccgagaagtgattgcctttataggcttataactatatcca-cttacacctgtgaactgttct---actacttgacgc---aagtcgagtat---ttt---tacaaacaat-gtgtaatgaacgtcgttttattataac-aaaataaaactttcaacaacggatctcttggctctcgcatcgatgaagaacgcagcgaattgcgataagtaatgtgaattgcagaattcagtgaatcatcgaatctttgaacgcagcttgcgctctctggtattccggagagcatgcctgtttcagtgtcatga--aatctcaaccactagggtttcctaa--------tggatt-ggatttgggcg-tctgcgatt-tctg--a-tcgctcgccttaaaagagttagcaagtttgac-atta--------atgtctggtgtaataagt-ttcactgggtcca----------------ttgtgttga--agcgtgcttctaatcgtccgca------aggacaa---ttacttt--gactaagcggaggaaaagaaactaacaaggattcccctagtaacggcgagtgaagcgggaagagctcaaatttgaaatctggcagtcttcgattgtccgagttgtaatctatagaggcgttttccgtgccggaccgtgtccaagtctcctggaaaggagtatcaaagagggtgataatcccgtacttaacacgaccaccggtgctctgtgatacgtcttctacgagtcgagttgtttgggaatgcagctcaaaatgggtggtgaattccatctaaagctaaatattggcgagagaccgatagcgaacaagtaccgtgagggaaagatgaaaagcactttggaaagagagttaaacagtacgtgaaattgttgaaagggaaacgattgaagtcagtcgtgttcttt-ggattcagccagttctgctggtctacttcct-tggaacgggtcaacatcagttttgtccggtggataaaggtagtaggaatgtgacttctcc--ggaagtgttatagcctattatcacatacactgggtgagactgaggactgcagctcgccttta-tggccggccttcgggcacgttcgagctt-aggatgttgacataatggctttaaacgacccgtcttgaaacacg
>Trichosporon_asteroides_CBS2481
tcatactgtgaaactgcgaatggctcattaaatcagttatagtttatttgatggtttcttgctacatggataactgtggtaattctagagctaatacatgctgaaaagccccgacttctggaaggggtgtatttattagataaaaaaccaatgacttcgg--tcttcttggtgattcataataacttctcgaatcgcatggccttgcgccggcgatgcttcattcaaatatctgccctatcaactttcgatggtaggatagaggcctaccatggtatcaacgggtaacggggaattagggttcgattccggagagggagcctgagaaacggctaccacatccaaggaaggcagcaggcgcgcaaattacccaatcccgacacggggaggtagtgacaataaataacaatatagggctctattgggtcttataattggaatgagtacaatttaaatcccttaacgaggaacaactggagggcaagtctggtgccagcagccgcggtaattccagctccagtagcgtatattaaagttgttgcagttaaaaagctcgtagtcgaacttcggacttggaggaacggtctgccttacggta-cgcactgtttgtctgagtcttacctcttggtgaggctgtatgctctttactgagtgtgcagtggaaccaggaattttaccttgagaaaattagagtgttcaaagcaggcaatcgcccgaatacattagcatggaataatagaataggacgtgcggttctattttgttggtttctaggatcgccgtaatgattaatagggacggtcgggggcattagtattccgttgctagaggtgaaattcttagatttacggaagactaacaactgcgaaagcatttgccaaggacgttttcattgatcaagaacgaaggttaggggatcaaaaacgattagataccgttgtagtcttaacagtaaactatgccgactagggatcggtccacgttat-tttttgactggatcggcaccttacgagaaatcaaagtctttgggttctggggggagtatggtcgcaaggctgaaacttaaaggaattgacggaagggcaccaccaggtgtggagcctgcggcttaatttgactcaacacggggaaactcaccaggtccagacatagtgaggattgacagattgatagctctttcttgattctatgggtggtggtgcatggccgttcttagttggtggagtgatttgtctggttaattccgataacgaacgagaccttaacctgctaaatagtcaggccggctttggctggtcg-tcgacttcttagagggactaacagcgtttagctgttggaagtttgaggcaataacaggtctgtgatgcccttagatgttctgggccgcacgcgcgctacactgactgagccagcgagtttataaccttaactgagaagtttgggtaatcttgtgaaactcagtcgtgctggggatagagcattgcaattattgctcttcaacgaggaatacctagtaagcgtgagtcaccagctcgcgttgattacgtccctgccctttgtacacaccgcccgtcgctactaccgattgaatggcttagtgagaccctcggattggcgttaggaagccggcaacggcatcctttggccgagaagtgattgccttaattggcttataactatatcca-cttacacctgtgaactgttct---attacttgacgc---aagtcgagtat---ttt---tacaaacaat-gtgtaatgaacgtcgttttattataac-aaaataaaactttcaacaacggatctcttggctctcgcatcgatgaagaacgcagcgaattgcgataagtaatgtgaattgcagaattcagtgaatcatcgaatctttgaacgcagcttgcgctctctggtattccggagagcatgcctgtttcagtgtcatga--aatctcaaccactagggtttcctaa--------tggatt-ggatttgggcg-tctgcgatc-tctg--a-tcgctcgccttaaaagagttagcaagtttgac-atta--------atgtctggtgtaataagt-ttcactgggtcca----------------ttgtgttga--agcgtgcttctaatcgtccgca------aggacaa---ttacttt--gactaagcggaggaaaagaaactaacaaggattcccctagtaacggcgagtgaagcgggaagagctcaaatttgaaatctggcagtcttcgattgtccgagttgtaatctatagaggcgttttccgtgccggaccgtgtccaagtctcctggaaaggagtatcaaagagggtgataatcccgtacttaacacgaccaccggtgctctgtgatacgtcttctacgagtcgagttgtttgggaatgcagctcaaaatgggtggtgaattccatctaaagctaaatattggcgagagaccgatagcgaacaagtaccgtgagggaaagatgaaaagcactttggaaagagagttaaacagtacgtgaaattgttgaaagggaaacgattgaagtcagtcgtgttcttt-ggattcagccagttctgctggtctacttcct-tggaacgggtcaacatcagttttgtccggtggataaaggtagtaggaatgtgacttcccc--ggaagtgttatagcctattatcacatacactgggtgagactgaggactgcagctcgccttta-tggccggtcttcggacacgttcgagctt-aggatgttgacataatggctttaaacgacccgtcttgaaacacg
>Trichosporon_brassicae_CBS6382
tcatactgtgaaactgcgaatggctcattaaatcagttatagtttatttgatggtatcttgctacatggataactgtggtaattctagagctaatacatgcttaaaagccccgacttctggaaggggtgtatttattagataaaaaaccaatgggtttcggccctccttggtgattcataataacttctcgaatcgtatggccttgcgccgacgatgcttcattcaaatatctgccctatcaactttcgatggtaggatagaggcctaccatggtatcaacgggtaacggggaattagggttcgattccggagagggagcctgagaaacggctaccacatccaaggaaggcagcaggcgcgcaaattacccaatcccgacacggggaggtagtgacaataaataacaatatagggctctattgggtcttataattggaatgagtacaatttaaatcccttaacgaggaacaactggagggcaagtctggtgccagcagccgcggtaattccagctccagtagcgtatattaaagttgttgcagttaaaaagctcgtagtcgaacttcgggcctggcgggacggtctgccttacggta-cgtactgtccggctgggtcttacctcttggtgaggctgcatgcccttcattgggtgtgtagtggaaccaggaattttaccttgagaaaattagagtgttcaaagcaggcatttgcccgaatacattagcatggaataatagaataggacgtgcggttctattttgttggtttctaggatcgccgtaatgattaatagggacggtcgggggcattagtattccgttgctagaggtgaaattcttagatttacggaagactaacatctgcgaaagcatttgccaaggacgttttcattgatcaagaacgaaggttaggggatcaaaaacgattagataccgttgtagtcttaacagtaaactatgccgactagggatcggtccacgttat-tttctgactggatcggcaccttacgagaaatcaaagtctttgggttctggggggagtatggtcgcaaggctgaaacttaaaggaattgacggaagggcaccaccaggtgtggagcctgcggcttaatttgactcaacacggggaaactcaccaggtccagacatagtaaggattgacagattgatagctctttcttgattctatgggtggtggtgcatggccgttcttagttggtggagtgatttgtctggttaattccgataacgaacgagaccttaacctgctaaatagtcaggccggctttggctggtcg-tcgacttcttagagggactaacagcgtttagctgttggaagtttgaggcaataacaggtctgtgatgcccttagatgttctgggccgcacgcgcgctacactgactaagccagcgagtttataaccttagctgagaagcttgggtaatcttgtgaaacttagtcgtgctggggatagagcattgtaattattgctcttcaacgaggaatacctagtaagcgtgagtcaccagctcgcgttgattacgtccctgccctttgtacacaccgcccgtcgctactaccgattgaatggcttagtgagacctccggattggcgttgagaagccggcaacggcatctcttggccgagaagtgattgccttaattggctta-aactatatcca-actacacctgtgaactgttcg---attgaatctt--------cgattcaa---ttt---tacaaacatt-gtgtaaagaacgtcattagatcataac-aaaaaaaaacttttaacaacggatctcttggctctcgcatcgatgaagaacgcagcgaaatgcgataagtaatgtgaattgcagaattcagtgaatcatcgaatctttgaacgcaacttgcgctctctggtattccggagagcatgcctgtttgagtgtcatga--aatctcacacatcaaggtttcttga--------tgaagt-ggatttggagg-t-tgccagt-ctaa--c-tggctcctcttaaaggagttagcatatttgattattg--------ctgtctggcgtaataagt-ttcgctagtttgg----------------cattt-tga--agtgtgcttctaatcgtcttc--------ggacaa---tt-tttt--gactaagcggaggaaaagaaactaacaaggattcccttagtaacggcgagtgaaccgggaaaagctcaaatttgaaatctggctgtcttcgatagtccgagttgtaatctatagaagcgttttccgtgctgaactgtgtaaaagtcccttggaacagggtatcaaagagggtgataatcccgtacttgacacaatcatcagtgctctgtgatacgctctctacgagtcgagttgtttgggaatgcagctcaaaatgggtggtaaattccatctaaggctaaatattggcgagagaccgatagcgaacaagtaccgtgagggaaagatgaaaagcactttggaaagagagttaaacagtacgtgaaattgttaaaagggaaacgattgaagtcagtcgtgttcatt-ggattcagctagttcttctagtctacttctt-ttgaacgggtcaacatcagttttgtccggtggataaaggtattaggaatgtgacttcctc--ggaagtgttatagcctagtatcacatacactgggggagactgaggactgcagctcgccttt--tggccggggttcgcccacgttcgagctt-aggatgttgacataatggctttaaacgacccgtcttgaaacacg
>Trichosporon_caseorum_CBS9052
tcatactgtgaaactgcgaatggctcattaaatcagttatagtttatttgatggtttcttgctacatggataactgtggtaattctagagctaatacatgctgaaaagccccgacttctggaaggggtgtatttattagataaaaaaccaatgacttcgg--tcttcttggtgattcataataacttctcgaatcgcatggccttgcgccggcgatgcttcattcaaatatctgccctatcaactttcgatggtaggatagaggcctaccatggtatcaacgggtaacggggaattagggttcgattccggagagggagcctgagaaacggctaccacatccaaggaaggcagcaggcgcgcaaattacccaatcccgacacggggaggtagtgacaataaataacaatatagggctctattgggtcttataattggaatgagtacaatttaaatcccttaacgaggaacaactggagggcaagtctggtgccagcagccgcggtaattccagctccagtagcgtatattaaagttgttgcagttaaaaagctcgtagtcgaacttcggacttggaggaacggtctgccttacggta-cgcactgtttgtctgagtcttacctcttggtgaggccgtatgctctttactgagtgtgcggtggaaccaggaattttaccttgagaaaattagagtgttcaaagcaggcaatcgcccgaatacattagcatggaataatagaataggacgtgcggttctattttgttggtttctaggatcgccgtaatgattaatagggacggtcgggggcattagtattccgttgctagaggtgaaattcttagatttacggaagactaacaactgcgaaagcatttgccaaggacgttttcattgatcaagaacgaaggttaggggatcaaaaacgattagataccgttgtagtcttaacagtaaactatgccgactagggatcggtccacgttat-tttctgactggatcggcaccttacgagaaatcaaagtctttgggttctggggggagtatggtcgcaaggctgaaacttaaaggaattgacggaagggcaccaccaggtgtggagcctgcggcttaatttgactcaacacggggaaactcaccaggtccagacatagtgaggattgacagattgatagctctttcttgattctatgggtggtggtgcatggccgttcttagttggtggagtgatttgtctggttaattccgataacgaacgagaccttaacctgctaaatagtcaggccggctttggctggtcg-tcgacttcttagagggactaacagcgtttagctgttggaagtttgaggcaataacaggtctgtgatgcccttagatgttctgggccgcacgcgcgctacactgactgagccagcgagtttataaccttaactgagaagtttgggtaatcttgtgaaactcagtcgtgctggggatagagcattgcaattattgctcttcaacgaggaatacctagtaagcgtgagtcaccagctcgcgttgattacgtccctgccctttgtacacaccgcccgtcgctactaccgattgaatggcttagtgagaccctcggattggcgttaggaagccggcaacggcatcctttggccgagaagtgattgcc-ttataggctt--aactatatcca-catacacctgtgaactgttct---actacttgacgc---aagtcgagtat---ttt---tacaaacaat-gtgtaatgaacgtcgttttattataac-aaaataaaactttcaacaacggatctcttggctctcgcatcgatgaagaacgcagcgaattgcgataagtaatgtgaattgcagaattcagtgaatcatcgaatctttgaacgcagcttgcgctctctggtattccggagagcatgcctgtttcagtgtcatga--aatctcaaccactagggtttcctaa--------tggatt-ggatttgggtg-t-tgcgatc-tctg--a-tcgctcgccttaaaagagttagcaagtttgac-atat--------atgtctggtgtaataagt-ttcactgggtcca----------------ttgtgttga--agcgtgcttctaatcgtccgca------aggacaa---ttacttt--gactaagcggaggaaaagaaactaacaaggattcccctagtaacggcgagtgaagcgggaagagctcaaatttgaaatctggcagtcttcgattgtccgagttgtaatctatagaggcgttttccgtgccggaccgtgtccaagtctcctggaaaggagtatcaaagagggtgataatcccgtacttaacacgaccaccggtgctctgtgatacgtcttctacgagtcgagttgtttgggaatgcagctcaaaatgggtggtgaattccatctaaagctaaatattggcgagagaccgatagcgaacaagtaccgtgagggaaagatgaaaagcactttggaaagagagttaaacagtacgtgaaattgttgaaagggaaacgattgaagtcagtcgtgttcttt-ggattcagccagttctgctggtctacttcct-ttgaacgggtcaacatcagttttgtccggtggataaaggtagcaggaaagtgacttcttt---gaagtgttatagcctgttatcacatacactggatgagactgaggactgcagctcgccttta-tggccggggttcgcccacgttcgagctt-aggatgttgacataatggctttaaacgacccgtcttgaaacacg
>Trichosporon_chiarellii_CBS11177
tcatactgtgaaactgcgaatggctcattaaatcagttatagtttatttgatggtatcttgctacatggataactgtggtaattctagagctaatacatgctgaaaagccccgacttctggaaggggtgtatttattagataaaaaaccaatgacttcgg--tctccctggtgattcataataacttctcggatcgcatggccttgagccggcgacgcttcattcaaatatctgccctatcaactttcgatggtaggatagaggcctaccatggtatcaacgggtaacggggaattagggttcgattccggagagggagcctgagaaacggctaccacatccaaggaaggcagcaggcgcgcaaattacccaatcccgacacggggaggtagtgacaataaataacaatatagggctctaatgggtcttataattggaatgagtacaatttaaatcccttaacgaggaacaactggagggcaagtctggtgccagcagccgcggtaattccagctccagtagcgtatattaaagttgttgcagttaaaacgctcgtagtcgaacttcgggcccggcgggacggtctgccttatggta-cgtactgtttggctgggtcttacctcttggtgaggctgtatgccctttattgggtgtgcagtggaaccaggaattttaccttgagaaaattagagtgttcaaagcaggcatttgcccgaatacattagcatggaataatagaataggacgtgcggttctattttgttggtttctaggatcgccgtaatgattaatagggacggtcgggggcattagtattccgttgctagaggtgaaattcttagatttacggaagactaacatctgcgaaagcatttgccaaggacgttttcattgatcaagaacgaaggttaggggatcaaaaacgattagataccgttgtagtcttaacagtaaactatgccgactagggattggtccacgttat-tttctgactggatcagcaccttacgagaaatcaaagtctttgggttctggggggagtatggtcgcaaggctgaaacttaaaggaattgacggaagggcaccaccaggtgtggagcctgcggcttaatttgactcaacacggggaaactcaccaggtccagacatagtaaggattgacagattgatagctctttcttgattctatgggtggtggtgcatggccgttcttagttggtggagtgatttgtctggttaattccgataacgaacgagaccttaacctgctaaatagtcaggccggctttggctggtcg-tcgacttcttagagggactattgacgtttagtcaatggaagtttgaggcaataacaggtctgtgatgcccttagatgttctgggccgcacgcgcgctacactgactgagccagcgagtttataaccttgcctgagaaggctgggtaatcttgtgaaactcagtcgtgctggggatagagcattgcaattattgctcttcaacgaggaatacctagtaagcgtgagtcaccagctcgcgttgattacgtccctgccctttgtacacaccgcctgtcgctactaccgattgaatggctgtgtgagacctccggattggcgttgagaagccggcaacggcatctcttggccgagaagtgattgcccttagcggctta-aactatatcca-catacacctgtgaactgttct----ttagctcgaa-------agagttaa---ttt---tacaaacatt-gtgtaatgaacgtcgttttattataac--aaataaaactttcaacaacggatctcttggctctcgcatcgatgaagaacgcagcgaaatgcgataagtaatgtgaattgcagaattcagtgaatcatcgaatctttgaacgcaacttgcgctctttggtattccgaagagcatgcctgtttgagtgtcatga--aatctcaaccattagggtttcttaa--------tggatt-ggatttgggtg-t-tgccagt-ttat--c-tggctcgccttaaaagagttagcgagtttagc-aatg--------tcgtctggcgtaataagt-ttcgctggatatg----------------gcttg-tga--agcgcgcttctaatcgtcttc--------ggacaa---tttcttg--aactaagcggaggaaaagaaactaacaaggattcccctagtaacggcgagtgaagcgggaagagctcaaatttaaaagcttgcagtcttcgattgtacgcattgtaaactatagaagtgttttccgtgctggaccgtgtataagtcccttggaacagggtatcaaagagggtgataatcccgtactttacacgataaccagtgctctgtgatacactttcaacgagtcgagttgtttgggaatgcagctcaaaatgggtggtaaattccatctaaagctaaatattggcgagagaccgatagcgaacaagtaccgtgagggaaagatgaaaagcactttggaaagagagttaaacagtacgtgaaattgttgaaagggaaacgattgaagtcagtcgtgttcatt-ggactcagccagttctgctggtctatttcct-ttgaacgggtcaacatcagttttgtccggtggataaaggcagtaggaaagtagcttctcc--ggaagtgttatagcctattgtcacatacactgggggagactgaggactgcagctcgccttt--tggccggggttcgcccacgttcgagctt-aggatgttgacataatggctttaaacgacccgtcttgaaacacg
>Trichosporon_coremiiforme_CBS2482
tcatactgtgaaactgcgaatggctcattaaatcagttatagtttatttgatggtttcttgctacatggataactgtggtaattctagagctaatacatgctgaaaagccccgacttctggaaggggtgtatttattagataaaaaaccaatgacttcgg--tcttcttggtgattcataataacttctcgaatcgcatggccttgcgccggcgatgcttcattcaaatatctgccctatcaactttcgatggtaggatagaggcctaccatggtatcaacgggtaacggggaattagggttcgattccggagagggagcctgagaaacggctaccacatccaaggaaggcagcaggcgcgcaaattacccaatcccgacacggggaggtagtgacaataaataacaatatagggctctattgggtcttataattggaatgagtacaatttaaatcccttaacgaggaacaactggagggcaagtctggtgccagcagccgcggtaattccagctccagtagcgtatattaaagttgttgcagttaaaaagctcgtagtcgaacttcggacttggaggaacggtctgccttacggta-cgcactgtttgtctgagtcttacctcttggtgaggctgtatgctctttactgagtgtgcagtggaaccaggaattttaccttgagaaaattagagtgttcaaagcaggcaatcgcccgaatacattagcatggaataatagaataggacgtgcggttctattttgttggtttctaggatcgccgtaatgattaatagggacggtcgggggcattagtattccgttgctagaggtgaaattcttagatttacggaagactaacaactgcgaaagcatttgccaaggacgttttcattgatcaagaacgaaggttaggggatcaaaaacgattagataccgttgtagtcttaacagtaaactatgccgactagggatcggtccacgttat-tttttgactggatcggcaccttacgagaaatcaaagtctttgggttctggggggagtatggtcgcaaggctgaaacttaaaggaattgacggaagggcaccaccaggtgtggagcctgcggcttaatttgactcaacacggggaaactcaccaggtccagacatagtgaggattgacagattgatagctctttcttgattctatgggtggtggtgcatggccgttcttagttggtggagtgatttgtctggttaattccgataacgaacgagaccttaacctgctaaatagtcaggccggctttggctggtcg-tcgacttcttagagggactaacagcgtttagctgttggaagtttgaggcaataacaggtctgtgatgcccttagatgttctgggccgcacgcgcgctacactgactgagccagcgagtttataaccttaactgagaagtttgggtaatcttgtgaaactcagtcgtgctggggatagagcattgcaattattgctcttcaacgaggaatacctagtaagcgtgagtcaccagctcgcgttgattacgtccctgccctttgtacacaccgcccgtcgctactaccgattgaatggcttagtgagaccctcggattggcgttaggaagccggcaacggcatcctttggccgagaagtgattgcctttataggcttataactatatcca-cttacacctgtgaactgttct---attacttgacgc---aagtcgagtat---ttt---tacaaacaat-gtgtaatgaacgtcgttttattataac-aaaataaaactttcaacaacggatctcttggctctcgcatcgatgaagaacgcagcgaattgcgataagtaatgtgaattgcagaattcagtgaatcatcgaatctttgaacgcagcttgcgctctctggtattccggagagcatgcctgtttcagtgtcatga--aatctcaaccactagggtttcctaa--------tggatt-ggatttgggcg-tctgcgatc-tctg--a-tcgctcgccttaaaagagttagcaagtttgac-atta--------atgtctggtgtaataagt-ttcactgggtcca----------------ttgtgttga--agcgtgcttctaatcgtccgca------aggacaa---ttacttt--gactaagcggaggaaaagaaactaacaaggattcccctagtaacggcgagtgaagcgggaagagctcaaatttgaaatctggcagtcttcgattgtccgagttgtaatctatagaggcgttttccgtgccggaccgtgtccaagtctcctggaaaggagtatcaaagagggtgataatcccgtacttaacacgaccaccggtgctctgtgatacgtcttctacgagtcgagttgtttgggaatgcagctcaaaatgggtggtgaattccatctaaagctaaatattggcgagagaccgatagcgaacaagtaccgtgagggaaagatgaaaagcactttggaaagagagttaaacagtacgtgaaattgttgaaagggaaacgattgaagtcagtcgtgttcttt-ggattcagccagttctgctggtctacttcct-ttgaacgggtcaacatcagttttgtccggtggataaaggcagtaggaatgtagcttctcc--ggaagtgttatagcctattgtcacatacactgggtgagactgaggactgcagctcgccttta-tggccgaccttcgggtacgttcgagctt-aggatgttgacataatggctttaaacgacccgtcttgaaacacg
>Trichosporon_cutaneum_CBS2466
ttataccgtgaaactgcgaatggctcattaaatcagttatagtttatttgatggtatcttgctacatggataactgtggtaattctagagctaatacatgctgaaaagccccgacttctggaaggggtgtatttattagataaaaaaccaatgacttcgg--tcttcttggtgattcataataacttctcgaatcgcatggccttgtgccggcgatgcttcattcaaatatctgccctatcaactttcgatggtaggatagaggcctaccatggtatcaacgggtaacggggaattagggttcgattccggagagggagcctgagaaacggctaccacatccaaggaaggcagcaggcgcgcaaattacccaatcccgacacggggaggtagtgacaataaataacaatatagggctctattgggtcttataattggaatgagtacaatttaaatcccttaacgaggaacaactggagggcaagtctggtgccagcagccgcggtaattccagctccagtagcgtatattaaagttgttgcagttaaaaagctcgtagtcgaacttcgggcctggcgggacggtctgccttacggta-tgtactgtctggctgggtcttacctcttggtgaggccgtatgcccttcattgggtgtgcggtggaaccaggaattttaccttgagaaaattagagtgttcaaagcaggcaattgcccgaatacattagcatggaataatagaataggacgtgcggttctattttgttggtttctaggatcgccgtaatgattaataggaacggtcgggggcattagtattccgttgctagaggtgaaattcttagatttacggaagactaacaactgcgaaagcatttgccaaggacgttttcattgatcaagaacgaaggttaggggatcaaaaacgattagataccgttgtagtcttaacagtaaactatgccgactagggatcggtccacgttat-tttctgactggatcggcaccttccgagaaatcaaagtctttgggttctggggggagtatggtcgcaaggctgaaacttaaaggaattgacggaagggcaccaccaggtgtggagcctgcggcttaatttgactcaacacggggaaactcaccaggtccagacatagtaaggattgacagattgatagctctttcttgattctatgggtggtggtgcatggccgttcttagttggtggagtgatttgtctggttaattccgataacgaacgagaccttaacctgctaaatagacatgccggctttggctggcag-ctgtcttcttagagggacttttggcgtttagccaaaggaagtttgaggcaataacaggtctgtgatgcccttagatgttctgggccgcacgcgcgctacactgactgagccagcgagtttatcaccttagctgagaagcttgggtaatcttgtgaaactcagtcgtgctggggatagagcattgcaattattgctcttcaacgaggaatacctagtaagcgtgagtcaccagctcgcgttgattacgtccctgccctttgtacacaccgcccgtcgctactaccgattgaatggcttagtgagaccctcggattggcgttaagaagccggcaacggcatcttttggccgagaagtgaattgctctctgagcgtt-aactacatcca-tctacacctgtgaactgtt-g---attgacttcgg-------tcaattga---ttt---tacaaacatt-gtgtaatgaacgtcatgttattataac--aaaaataactttcaacaacggatctcttggctctcgcatcgatgaagaacgcagcgaaatgcgataagtaatgtgaattgcagaattcagtgaatcatcgaatctttgaacgcaacttgcgctctctggtattccggagagcatgcctgtttgagtatcatga--aatctcaaccattagggtttcttaa--------tggatt-ggatttgggcg-c-tgccag--tagc--c-tggctcgccttaaaagagttagcgtgtttaacttgtc--------ttatctggcgtaataagt-ttcgctggtgttg----------------acttg-aga--agtgcgcttctaatcgtcctc--------ggacaa---tt-cttg--aactaagcggaggaaaagaaactaacaaggattcccttagtaacggcgagtgaaccgggaagagctcaaatttgtaatctggctgtcttcgatagtccgagttgtaatctatagacgtgttttccgtgctggaccgtatctaagtcccttggaacagggtatcaaagagggtgataatcccgtgcttgatacgaccaccagtgctctgtgatacacgctctacgagtcgagttgtttgggaatgcagctcaaaatgggtggtaaattccatctaaagctaaatattggcgagagaccgatagcgaacaagtaccgtgagggaaagatgaaaagcactttggaaagagagttaaacagtacgtgaaattgttgaaagggaaacgattgaagtcagtcgtgttcttc-agattcagctggttcttccagtctacttctg-ttgaacgggtcaacatcagttttgtccggtggataaaggtagtaggaatgtgactcctcc--gggagtgttatagcctattattgcatacactgggtgagactgaggactgcagctcgccttt--tggccggtcttcggacacgttcgagctt-aggatgttgacataatggctttnnacgacccgtcttgaaacacg
>Trichosporon_debeurmannianum_CBS1896
ttatacagtgaaactgcgaatggctcattaaatcagttatagtttatttgatggtatcttgctacatggataactgtggtaattctagagctaatacatgcttaaaagccccgacttctggaaggggtgtatttattagataaaaaaccaatgacttcgg--tcttcttggtgattcataataacttctcgaatcgcatggccttgtgccggcgatgcttcattcaaatatctgccctatcaactttcgatggtaggatagaggcctaccatggtatcaacgggtaacggggaattagggttcgattccggagagggagcctgagaaacggctaccacatccaaggaaggcagcaggcgcgcaaattacccaatcccgacacggggaggtagtgacaataaataacaatatagggctctattgggtcttataattggaatgagtacaatttaaatcccttaacgaggaacaactggagggcaagtctggtgccagcagccgcggtaattccagctccagtagcgtatattaaagttgttgcagttaaaaagctcgtagtcgaacttcgggcctggcgggatggtctgccttacggta-tgtactgtctggccgggtcttacctcttggtgaggctgtatgcccttcattgggtgtgcagtggaaccaggaattttaccttgagaaaattagagtgttcaaagcaggcaattgcccgaatacattagcatggaataatagaataggacgtgcggttctattttgttggtttctaggatcgccgtaatgattaataggaacggtcgggggcattagtattccattgctagaggtgaaattcttagatttatggaagactaacaactgcgaaagcatttgccaaggacgttttcattgatcaagaacgaaggttaggggatcaaaaacgattagataccgttgtagtcttaacagtaaactatgccgactagggatcggtccacgttat-tatctgactggatcggcaccttccgagaaatcaaagtctttgggttctggggggagtatggtcgcaaggctgaaacttaaaggaattgacggaagggcaccaccaggtgtggagcctgcggcttaatttgactcaacacggggaaactcaccaggtccagacatagtaaggattgacagattgatagctctttcttgattctatgggtggtggtgcatggccgttcttagttggtggagtgatttgtctggttaattccgataacgaacgagaccttaacctgctaaatagacaggccggctccggctggtcg-ctgtcttcttagagggacttttggcgtttagccaaaggaagtttgaggcaataacaggtctgtgatgcccttagatgttctgggccgcacgcgcgctacactgactgagccagcgagtttatcaccttgactgagaagtctgggtaatcttgtgaaactcagtcgtgctggggatagagcattgcaattattgctcttcaacgaggaatacctagtaagcgtgagtcaccagctcgcgttgattacgtccctgccctttgtacacaccgcccgtcgctactaccgattgaatggcttagtgagaccctcggattggcgttaggaagccggcaacggcatcctttggccgagaagtgaattgctctctgagctttaaactacatcca-tctacacctgtgaactgtt-g---attgacactcg-------tcaattac---ttt---tacaaacatt-gtgtaatgaacgtcatgttattataat--aaaaataactttcaacaacggatctcttggctctcgcatcgatgaagaacgcagcgaaacgcgataggtaatgtgaattgcagaattcagtgaatcatcgaatctttgaacgcaacttgcgctctctggtattccggagagcatgcctgtttgagtatcataa--aaacacaaccattagggtttcttaa--------tggatt-ggatctgagcg-t-tgccat--tagc--c-tggctcgctttaaaagagttagcgtgtttaacttgtc---------gatctggcgtaataagt-ttcgctagtgtag----------------acttg-aga--agtacgcttctaatcgtcttc--------ggacaa---ctttttt--tactaagcggaggaaaagaaactaacaaggattcccttagtaacggcgagtgaaccgggaaaagctcaaatttgtaatctggctgtcttcgatagtccgagttgtaatctatagacgtgttttccgtgctggaccgtatctaagtcccttggaacagggtatcaaagagggtgacaatcccgtgcttgatacgaccaccagtgctctgtgatacacgctctacgagtcgagttgtttgggaatgcagctcaaaatgggtggtaaattccatctaaagctaaatattggcgagagaccgatagcgaacaagtaccgtgagggaaagatgaaaagcactttggaaagagagttaaacagtacgtgaaattgttgaaagggaaacgattgaagtcagtcgtgttcttt-ggattcagctagttcttctagtctacttcca-ttgaacgggtcaacatcagttttgtccggtggataaaggtagtaggaatgtgactcctctcggggagtgttatagcctattattgcatacactgggtgagactgaggactgcagctcgccttt--tggccggtcttcggacacgttcgagctt-aggatgttgacataatggctttaaacgacccgtcttgaaacacg
>Trichosporon_dehoogii_CBS8686
tcatactgtgaaactgcgaatggctcattaaatcagttatagtttatttgatggtatcttactacatggataactgtggtaattctagagctaatacatgcttaaaagccccgacttctggaaggggtgtatttattagataaaaaaccaatgggtgcaagcccttcttggtgattcataataacttctcgaatcgcatggccttgcgccggcgatgcttcattcaaatatctgccctatcaactttcgatggtaggatagaggcctaccatggtatcaacgggtaacggggaattagggttcgattccggagagggagcctgagaaacggctaccacatccaaggaaggcagcaggcgcgcaaattacccaatcccgacacggggaggtagtgacaataaataacaatatagggctctattgggtcttataattggaatgagtacaatttaaatcccttaacgaggaacaactggagggcaagtctggtgccagcagccgcggtaattccagctccagtagcgtatattaaagtggttgcagttaaaaagctcgtagtcgaacttcgggcctggcgggacggtctgccttacggtattgtactgtccggccgggccttacctcttggtgaggctgtatgccctttattgggtgtgcagtggaaccaggaattttaccttgagaaaattagagtgttcaaagcaggcaattgcccgaatacattagcatggaataatagaataggacgtgcggttctattttgttggtttctaggatcgccgtaatgattaatagggacggtcgggggcattagtattccgttgctagaggtgaaattcttagatttacggaagactaacatctgcgaaagcatttgccaaggacgttttcattgatcaagaacgaaggttaggggatcaaaaacgattagataccgttgtagtcttaacagtaaactatgccgactagggatcggtccacgttat-tttctgactggatcggcaccttacgagaaatcaaagtctttgggttctggggggagtatggtcgcaaggctgaaacttaaaggaattgacggaagggcaccaccaggtgtggagcctgcggcttaatttgactcaacacggggaaactcaccaggtccagacatagtaaggattgacagattgatagctctttcttgattctatgggtggtggtgcatggccgttcttagttggtggagtgatttgtctggttaattccgataacgaacgagaccttaacctgctaaatagtcaggccggctttggctggtcg-tcgacttcttagagggactaacagcgtttagctgttggaagtttgaggcattaacgggtgtgtgatgcccttagatgttctgggccgcacgcgcgctacactgactgagccagcgagtttataaccttagctgagaagcttgggtaatcttgtgaaactcagtcgtgctggggatagagcattgcaattattgctcttcaacgaggaatacctagtaagcgtgagtcaccagctcgcgttgattacgtccctgccctttgtacacaccgcccgtcgctactaccgattgaatggcttagtgagatctccggattggcgttgagaagccggcaacggcatctcttggccgagaagtgattgccctagtggctt-a-aactatatcca-tatacacctgtgaaccgtttg---attgacac-tc-------tgtgttga---ttt---tacaaacaat-gtgtaatgaacgtctagttattataac-aaaaaataactttcaacaacggatctcttggctctcgcatcgatgaagaacgcagcgaaatgcgataagtaatgtgaattgcagaattcagtgaatcatcgaatctttgaacgcaacttgcgctctctggtattccggagagcatgcctgtttgagtgtcatga--aatctcaaccattagggtttcttaa--------tggctt-ggatttgggtg-t-tgccagt-c--t--cttggctcaccttaaaggagttagcgagtttaac-aatg--------tcgtctggcgtaataagt-ttcgctggtaag-----------------acttg-tga--agtttgcttctaatcgtcttc--------ggacaa---ttacttt--gactaagcggaggaaaagaaactaacaaggattcccctagtaacggcgagtgaaccgggaagagctcaaatttgaaatctggcagtcttcgattgtccgagttgtaatctatagaagcgttttccgtgctgaactgtgtataagtcccttggaacagggtatcaaagagggtgacaatcccgtactttacacaatcatcagtgctctgtgatacgttctctacgagtcgagttgtttgggaatgcagctcaaaatgggtggtaaattccatctaaagctaaatattggcgagagaccgatagcgaacaagtaccgtgagggaaagatgaaaagcactttggaaagagagttaaacagtacgtgaaattgttgaaagggaaacgattgaagtcagtcgtgttcatt-ggactcagccggt--tttcggtgtatttcct-ttgaacgggtcaacatcagttttgtccggtggataaagtcagtaggaaggtggctccctc--gggagtgttatagcctattgtcgtatacactggaggagactgaggactgcagcttgccttta-tggccggggttcgcccacgttcaagctt-aggatgttgacataatggctttaaacgacccgtcttgaaacacg
>Trichosporon_dermatis_CBS2043
ttataccgtgaaactgcgaatggctcattaaatcagttatagtttatttgatggtatcttgctacatggataactgtggtaattctagagctaatacatgcttaaaagccccgacttctggaaggggtgtatttattagataaaaaaccaatgacttcgg--tctccttggtgattcataataacttctcgaatcgcatggccttgtgccggcgatgcttcattcaaatatctgccctatcaactttcgatggtaggatagaggcctaccatggtatcaacgggtaacggggaattagggttcgattccggagagggagcctgagaaacggctaccacatccaaggaaggcagcaggcgcgcaaattacccaatcccgacacggggaggtagtgacaataaataacaatatagggctctattgggtcttataattggaatgagtacaatttaaatcccttaacgaggaacaactggagggcaagtctggtgccagcagccgcggtaattccagctccagtagcgtatattaaagttgttgcagttaaaaagctcgtagtcgaacttcgggcctggcgggacggtctgccttacggta-tgtactgtctggccgggtcttacctcttggtgaggccgtatgcccttcattgggtgtgcggtggaaccaggaattttaccttgagaaaattagagtgttcaaagcaggcaattgcccgaatacattagcatggaataatagaataggacgtgcggttctattttgttggtttctaggatcgccgtaatgattaataggaacggtcgggggcattagtattccattgctagaggtgaaattcttagatttatggaagactaacaactgcgaaagcatttgccaaggacgttttcattgatcaagaacgaaggttaggggatcaaaaacgattagataccgttgtagtcttaacagtaaactatgccgactagggatcagtccacgttat-tttttgactggattggcaccttccgagaaatcaaagtctttgggttctggggggagtatggtcgcaaggctgaaacttaaaggaattgacggaagggcaccaccaggtgtggagcctgcggcttaatttgactcaacacggggaaactcaccaggtccagacatagtaaggattgacagattgatagctctttcttgattctatgggtggtggtgcatggccgttcttagttggtggagtgatttgtctggttaattccgataacgaacgagaccttaacctgctaaatagacaggccggctttggctggtcg-ctgtcttcttagagggacttttggcgtttagccaaaggaagtttgaggcaataacaggtctgtgatgcccttagatgttctgggccgcacgcgcgctacactgactgagccagcgagtttatcaccttgactgagaagtctgggtaatcttgtgaaactcagtcgtgctggggatagagcattgcaattattgctcttcaacgaggaatacctagtaagcgtgagtcaccagctcgcgttgattacgtccctgccctttgtacacaccgcccgtcgctactaccgattgaatggcttagtgagaccctcggattggcgttaagaagccggcaacggcatcttttggccgagaagtgaattgctctttgagcgttaaactatatcca-tctacacctgtgaactgtt-g---attgacttcgg-------tcaattac---ttt---tacaaacatt-gtgtaatgaacgtcatgttattataac--aaaaataactttcaacaacggatctcttggctctcgcatcgatgaagaacgcagcgaaatgcgataagtaatgtgaattgcagaattcagtgaatcatcgaatctttgaacgcaacttgcgctctctggtattccggagagcatgcctgtttgagtatcatga--aatctcaaccattagggtttcttaa--------tggctt-ggatttgggcg-c-tgccac--ttgc--c-tggctcgccttaaaagagttagcgta-ttaacttgtc---------gatctggcgtaataagt-ttcgctggtgtag----------------acttg-aga--agtgcgcttctaatcgtcttc--------ggacaa---tt-cttg--aactaagcggaggaaaagaaactaactaggattcccttagtaacggcgagtgaaccgggaaaagctcaaatttgtaatctggctgtcttcgatagtccgagttgtaatctatagacgtgttttccgtgctggaccgtatctaagtcccttggaacagggtatcaaagagggtgacaatcccgtgcttgatacgaccaccagtgctctgtgatacacgctctacgagtcgagttgtttgggaatgcagctcaaaatgggtggtaaattccatctaaagctaaatattggcgagagaccgatagcgaacaagtaccgtgagggaaagatgaaaagcactttggaaagagagttaaacagtacgtgaaattgttgaaagggaaacgattgaagtcagtcgtgttcttt-ggattcagctagttcttctagtctacttcca-ttgaacgggtcaacatcagttttgtccggtggataaagatagtaggaatgtagctccccc--gggagtgttatagactattattgcatacactgggtgagactgaggactgcagctcgccttt--tggccggtcttcggacacgttcgagctt-aggatgttgacataatggctttaaacgacccgtcttgaaacacg
>Trichosporon_dohaense_CBS10761
tcatacggtgaaactgcgaatggctcattaaatcagttatagtttatttgatggtttcttgctacatggataactgtggtaattctagagctaatacatgctgaaaagccccgacttctggaaggggtgtatttattagataaaaaaccaatgacttcgg--tcttcttggtgattcataataacttctcgaatcgcatggccttgcgccggcgatgcttcattcaaatatctgccctatcaactttcgatggtaggatagaggcctaccatggtatcaacgggtaacggggaattagggttcgattccggagagggagcctgagaaacggctaccacatccaaggaaggcagcaggcgcgcaaattacccaatcccgacacggggaggtagtgacaataaataacaatatagggctctattgggtcttataattggaatgagtacaatttaaatcccttaacgaggaacaactggagggcaagtctggtgccagcagccgcggtaattccagctccagtagcgtatattaaagttgttgcagttaaaaagctcgtagtcgaacttcggacttggaggaacggtctgccttacggta-tgcactgtttgtctgagtcttacctcttggtgaggctgtatgtcctttactggatgtgcagtggaaccaggaattttaccttgagaaaattagagtgttcaaagcaggcaatcgcccgaatacattagcatggaataatagaataggacgtgcggttctattttgttggtttctaggatcgccgtaatgattaatagggacggtcgggggcattagtattccgttgctagaggtgaaattcttagatttacggaagactaacaactgcgaaagcatttgccaaggacgttttcattgatcaagaacgaaggttaggggatcaaaaacgattagataccgttgtagtcttaacagtaaactatgccgactagggatcggtccacgttat-tttttgactggatcggcaccttacgagaaatcaaagtctttgggttctggggggagtatggtcgcaaggctgaaacttaaaggaattgacggaagggcaccaccaggtgtggagcctgcggcttaatttgactcaacacggggaaactcaccaggtccagacatagtgaggattgacagattgatagctctttcttgattctatgggtggtggtgcatggccgttcttagttggtggagtgatttgtctggttaattccgataacgaacgagaccttaacctgctaaatagtcaggccggctttggctggtcg-tcgacttcttagagggactaacagcgtttagctgttggaagtttgaggcaataacaggtctgtgatgcccttagatgttctgggccgcacgcgcgctacactgactgagccagcgagtttataaccttaactgagaagtttgggtaatcttgtgaaactcagtcgtgctggggatagagcattgcaattattgctcttcaacgaggaatacctagtaagcgtgagtcaccagctcgcgttgattacgtccctgccctttgtacacaccgcccgtcgctactaccgattgaatggcttagtgagaccctcggattggcgttaggaagccggcaacggcatcctttggccgagaagtgattgcctttataggcttaaaactatatcca-cttacacctgtgaactgttct---gttacctgatgc---aaatcaggtat---ttt---tacaaacaat-gtgtaatgaacgtcgttttattataac-aaaataaaactttcaacaacggatctcttggctctcgcatcgatgaagaacgcagcgaattgcgataagtaatgtgaattgcagaattcagtgaatcatcgaatctttgaacgcagcttgcgctctctggtattccggagagcatgcctgtttcagtgtcatga--aatctcaaccactagggtttcctaa--------tggatt-ggatttgggcg-tctgcgattgtcta--a-tcgctcgccttaaaagagttagcaagtttgac-atta--------atgtctggtgtaataagt-ttcactgggtcca----------------ttgtgttga--agcgtgcttctaatcgtccgca------aggacaa---ttacttt--gactaagcggaggaaaagaaactaacaaggattcccctagtaacggcgagtgaagcgggaagagctcaaatttgaaatctggcagtcttcgattgtccgagttgtaatctatagaggcgttttccgtgccggaccgtgtccaagtctcctggaaaggagtatcaaagagggtgataatcccgtacttaacacgaccaccggtgctctgtgatacgtcttctacgagtcgagttgtttgggaatgcagctcaaaatgggtggtgaattccatctaaagctaaatattggcgagagaccgatagcgaacaagtaccgtgagggaaagatgaaaagcactttggaaagagagttaaacagtacgtgaaattgttgaaagggaaacgattgaagtcagtcgtgttcatt-ggattcagccagttctgctggtctacttcct-ttgaacgggtcaacatcagttttgtccggtggataaaggcagtaggaatgtagcttctcc--ggaagtgttatagcctattgtcacatacactgggtgagactgaggactgcagctcgccttt--tggccggtcttcggacacgttcgagctt-aggatgttgacataatggctttaaacgacccgtcttgaaacacg
>Trichosporon_domesticum_CBS8280
tcatactgtgaaactgcgaatggctcattaaatcagttatagtttatttgatggtatcttgctacatggataactgtggtaattctagagctaatacatgcttaaaagccccgacttctggaaggggtgtatttattagataaaaaaccaatgggtttcggcccttcctggtgattcataataacttctcgaatcgtatggccttgcgccgacgatgcttcattcaaatatctgccctatcaactttcgatggtaggatagaggcctaccatggtatcaacgggtaacggggaattagggttcgattccggagagggagcctgagaaacggctaccacatccaaggaaggcagcaggcgcgcaaattacccaatcccgacacggggaggtagtgacaataaataacaatatagggctctattgggtcttataattggaatgagtacaatttaaatcccttaacgaggaacaactggagggcaagtctggtgccagcagccgcggtaattccagctccagtagcgtatattaaagttgttgcagttaaaaagctcgtagtcgaacttcgggcccggcgggacggtctgccttacggta-tgtactgtccggctgggtcttacctcttggtgaggctgcatgccctttactgggtgtgtagtggaaccaggaattttaccttgagaaaattagagtgttcaaagcaggcatttgcccgaatacattagcatggaataatagaataggacgtgcggttctattttgttggtttctaggatcgccgtaatgattaatagggacggtcgggggcattagtattccgttgctagaggtgaaattcttagatttacggaagactaacatctgcgaaagcatttgccaaggacgttttcattgatcaagaacgaaggttaggggatcaaaaacgattagataccgttgtagtcttaacagtaaactatgccgactagggatcggtccacgttaa-tttctgactggatcggcaccttacgagaaatcaaagtctttgggttctggggggagtatggtcgcaaggctgaaacttaaaggaattgacggaagggcaccaccaggtgtggagcctgcggcttaatttgactcaacacggggaaactcaccaggtccagacatagtaaggattgacagattgatagctctttcttgattctatgggtggtggtgcatggccgttcttagttggtggagtgatttgtctggttaattccgataacgaacgagaccttaacctgctaaatagtcaggccggctttggctggtcg-tcgacttcttagagggactaacagcgtttagctgttggaagtttgaggcaataacaggtctgtgatgcccttagatgttctgggccgcacgcgcgctacactgactgagccagcgagtttataaccttagctgagaagcttgggtaatcttgtgaaactcagtcgtgctggggatagagcattgtaattattgctcttcaacgaggaatacctagtaagcgtgagtcaccagctcgcgttgattacgtccctgccctttgtacacaccgcccgtcgctactaccgattgaatggcttagtgagacctccggattggcgttgagaagccggcaacggcatctcttggctgagaagtgattgccttaattggctta-aactatatcca-tctacacctgtgaactgtttg---attgaatcttc-------ggattcga---tttta-tacaaacatt-gtgtaatgaacgtcattatattataacaaaaaaaaaactttcaacaacggatctcttggctctcgcatcgatgaagaacgcagcgaaatgcgataagtaatgtgaattgcagaattcagtgaatcatcgaatctttgaacgcaacttgcgctctctggtattccggagagcatgcctgtttgagtgtcatga--aatctcaaccattagggtttcttaa--------tggctt-ggatttggaggtt-tgccagt-ctga--c-tggctcctcttaaaagagttagcaagttgaactattg--------ctatctggcgtaataagt-ttcgctggaatgg----------------tattg-tga--agcgtgcttctaatcgtcttc--------ggacaa---tt-tttt--gactaagcggaggaaaagaaactaacaaggattcccctagtaacggcgagtgaaccgggaaaagctcaaatttgaaatctggctgtcttcgatagtccgagttgtaatctatagaagcgttttccgtgctgaactgtgtctaagtcccttggaacagggtatcaaagagggtgataatcccgtacttgacacaacaatcagtgctctgtgatacgttctctacgagtcgagttgtttgggaatgcagctcaaaatgggtggtaaattccatctaaagctaaatattggcgagagaccgatagcgaacaagtaccgtgagggaaagatgaaaagcactttggaaagagagttaaacagtacgtgaaattgttgaaagggaaacgattgaagtcagtcgtgttcatt-ggattcagctagttcttctagtctacttcct-ttgaacgggtcaacatcagttttgtccggtggataaaggatttaggaatgtaactccctc--gggagtgttatagcctaggttcacatacactgggtgagactgaggactgcagctcgccttt--tggccggggttcgcccacgttcgagctt-aggatgttgacataatggctttaaacgacccgtcttgaaacacg
>Trichosporon_dulcitum_CBS8257
tcatactgtgaaactgcgaatggctcattaaatcagttatagtttatttgatggtatcttgctacatggataactgtggtaattctagagctaatacatgcttaaaagccccgacttctggaaggggtgtatttattagataaaaaaccaatggtcttcgggcctccctggtgattcataataacttctcgaatcgcatggccttgcgccggcgatgcttcattcaaatatctgccctatcaactttcgatggtaggatagaggcctaccatggtatcaacgggtaacggggaattagggttcgattccggagagggagcctgagaaacggctaccacatccaaggaaggcagcaggcgcgcaaattacccaatcccgacacggggaggtagtgacaataaataacaatatagggctctattgggtcttataattggaatgagtacaatttaaatcccttaacgaggaacaactggagggcaagtctggtgccagcagccgcggtaattccagctccagtagcgtatattaaagttgttgcagttaaaaagctcgtagtcgaacttcgggcccggcgggacggtctgccttacggta-tgtactgtccggctgggtcttacctcttggtgaggctgcatgcccttcattgggtgtgtagtggaaccaggaattttaccttgagaaaattagagtgttcaaagcaggcatttgcccgaatacattagcatggaataatagaataggacgtgcggttctattttgttggtttctaggatcgccgtaatgattaatagggacggtcgggggcattagtattccgttgctagaggtgaaattcttagatttacggaagactaacatctgcgaaagcatttgccaaggacgttttcattgatcaagaacgaaggttaggggatcaaaaacgattagataccgttgtagtcttaacagtaaactatgccgactagggatcggtccacgttaa-tttctgactggatcggcaccttacgagaaatcaaagtctttgggttctggggggagtatggtcgcaaggctgaaacttaaaggaattgacggaagggcaccaccaggtgtggagcctgcggcttaatttgactcaacacggggaaactcaccaggtccagacatagtaaggattgacagattgatagctctttcttgattctatgggtggtggtgcatggccgttcttagttggtggagtgatttgtctggttaattccgataacgaacgagaccttaacctgctaaatagtcaggccggctttggctggtcg-tcgacttcttagagggactaacagcgtttagctgttggaagtttgaggcaataacaggtctgtgatgcccttagatgttctgggccgcacgcgcgctacactgactgagccagcgagtttataaccttaactgagaagtttgggtaatcttgtgaaactcagtcgtgctggggatagagcattgcaattattgctcttcaacgaggaatacctagtaagcgtgagtcaccagctcgcgttgattacgtccctgccctttgtacacaccgcccgtcgctactaccgattgaatggcttagtgagacttcaggattggcgttgagaagccggcaacggcatctcttggccgagaagtgattgccatc-ttggctta-aactatatcca-tctacacctgtgaaccgtttg---attgaatcttc-------tgattcaa---ttt---tacaaacatt-gtgtaatgaacgtcattagatcataac-aaaaaaaaacttttaacaacggatctcttggctctcgcatcgatgaagaacgcagcgaaatgcgataagtaatgtgaattgcagaattcagtgaatcatcgaatctttgaacgcaacttgcgctctctggtattccggagagcatgcctgtttgagtgtcatga--aatctcaaccattagggtttcttaa--------tggctt-ggatttggagg-t-tgccatt-ctaa--a-tggctcctcttaaaggagttagcaagttttactattg--------ctatctggcgtaataagt-ttcgctggaatgg----------------tattg-tga--agcgtgcttctaatcgtcttc--------ggacaa---ttacttt--gactaagcggaggaaaagaaactaacaaggattcccttagtaacggcgagtgaaccgggaagagctcaaatttgtaatctggctgtcttcgatagtccgagttgtaatctatagaagcgttttccgtgctgaactgtgtataagtcccttggaacagggtatcaaagagggtgacaatcccgtactttacacaatcatcagtgctctgtgatacgttctctacgagtcgagttgtttgggaatgcagctcaaaatgggtggtaaattccatctaaagctaaatattggcgagagaccgatagcgaacaagtaccgtgagggaaagatgaaaagcactttggaaagagagttaaacagtacgtgaaattgttaaaagggaaacgattgaagtcagtcgtgtttatt-ggattcagccggt--cttcggtgtacttcct-ttaaacgggtcaacatcagttttgttcggtggataaaggtattaggaatgtggcttcttc--ggaagtgttatagcctagtattgcatacactggaggagactgaggactgcagctcgccttta-tggccggggttcgcccacgttcgagctt-aggatgttgacataatggctttaaacgacccgtcttgaaacacg
>Trichosporon_faecale_CBS4828
tcatactgtgaaactgcgaatggctcattaaatcagttatagtttatttgatggtttcttgctacatggataactgtggtaattctagagctaatacatgctgaaaagccccgacttctggaaggggtgtatttattagataaaaaaccaatgacttcgg--tcttcttggtgattcataataacttctcgaatcgcatggccttgcgccggcgatgcttcattcaaatatctgccctatcaactttcgatggtaggatagaggcctaccatggtatcaacgggtaacggggaattagggttcgattccggagagggagcctgagaaacggctaccacatccaaggaaggcagcaggcgcgcaaattacccaatcccgacacggggaggtagtgacaataaataacaatatagggctctattgggtcttataattggaatgagtacaatttaaatcccttaacgaggaacaactggagggcaagtctggtgccagcagccgcggtaattccagctccagtagcgtatattaaagttgttgcagttaaaaagctcgtagtcgaacttcggacttggaggaacggtctgccttacggta-cgcactgtttgtctgagtcttacctcttggtgaggctgtatgctctttactgagtgtgcagtggaaccaggaattttaccttgagaaaattagagtgttcaaagcaggcaatcgcccgaatacattagcatggaataatagaataggacgtgcggttctattttgttggtttctaggatcgccgtaatgattaatagggacggtcgggggcattagtattccgttgctagaggtgaaattcttagatttacggaagactaacaactgcgaaagcatttgccaaggacgttttcattgatcaagaacgaaggttaggggatcaaaaacgattagataccgttgtagtcttaacagtaaactatgccgactagggatcggtccacgttat-tttttgactggatcggcaccttacgagaaatcaaagtctttgggttctggggggagtatggtcgcaaggctgaaacttaaaggaattgacggaagggcaccaccaggtgtggagcctgcggcttaatttgactcaacacggggaaactcaccaggtccagacatagtgaggattgacagattgatagctctttcttgattctatgggtggtggtgcatggccgttcttagttggtggagtgatttgtctggttaattccgataacgaacgagaccttaacctgctaaatagtcaggccggctttggctggtcg-tcgacttcttagagggactaacagcgtttagctgttggaagtttgaggcaataacaggtctgtgatgcccttagatgttctgggccgcacgcgcgctacactgactgagccagcgagtttataaccttaactgagaagtttgggtaatcttgtgaaactcagtcgtgctggggatagagcattgcaattattgctcttcaacgaggaatacctagtaagcgtgagtcaccagctcgcgttgattacgtccctgccctttgtacacaccgcccgtcgctactaccgattgaatggcttagtgagaccctcggattggcgttaggaagccggcaacggcatcctttggccgagaagtgattgcctttataggcttataactatatcca-cttacacctgtgaactgttct---actacttgacgc---aagtcgagtat---ttt---tacaaacaat-gtgtaatgaacgtcgttttattataac-aaaataaaactttcaacaacggatctcttggctctcgcatcgatgaagaacgcagcgaattgcgataagtaatgtgaattgcagaattcagtgaatcatcgaatctttgaacgcagcttgcgctctctggtattccggagagcatgcctgtttcagtgtcatga--aatctcaaccactagggtttcctaa--------tggatt-ggatttgggcg-tctgcgatc-tctg--a-tcgctcgccttaaaagagttagcaagtttgac-atta--------atgtctggtgtaataagt-ttcactgggtcca----------------ttgtgttga--agcgtgcttctaatcgtccgca------aggacaa---ttacttt--gactaagcggaggaaaagaaactaacaaggattcccctagtaacggcgagtgaagcgggaagagctcaaatttgaaatctggcagtcttcgattgtccgagttgtaatctatagaggcgttttccgtgccggaccgtgtccaagtctcctggaaaggagtatcaaagagggtgataatcccgtacttaacacgaccaccggtgctctgtgatacgtcttctacgagtcgagttgtttgggaatgcagctcaaaatgggtggtgaattccatctaaagctaaatattggcgagagaccgatagcgaacaagtaccgtgagggaaagatgaaaagcactttggaaagagagttaaacagtacgtgaaattgttgaaagggaaacgattgaagtcagtcgtgttcttt-ggattcagccagttctgctggtctacttcct-ttgaacgggtcaacatcagttttgtccggtggataaaggtagtaggaatgtgacttcccc--ggaagtgttatagcctattatcacatacactgggtgagactgaggactgcagctcaccttta-tggccgaccttcgggtacgttcgagctt-aggatgttgacataatggctttaaacgacccgtcttgaaacacg
>Trichosporon_gamsii_CBS8245
tcatactgtgaaactgcgaatggctcattaaatcagttatagtttatttgatggtatcttgctacatggataactgtggtaattctagagctaatacatgcttaaaagccccgacttctggaaggggtgtatttattagataaaaaaccaatgggtttcggcccttcctggtgattcataataacttctcgaatcgtatggccttgcgccgacgatgcttcattcaaatatctgccctatcaactttcgatggtaggatagaggcctaccatggtatcaacgggtaacggggaattagggttcgattccggagagggagcctgagaaacggctaccacatccaaggaaggcagcaggcgcgcaaattacccaatcccgacacggggaggtagtgacaataaataacaatatagggctctattgggtcttataattggaatgagtacaatttaaatcccttaacgaggaacaactggagggcaagtctggtgccagcagccgcggtaattccagctccagtagcgtatattaaagttgttgcagttaaaaagctcgtagtcgaacttcgggcctggcgggacggtctgccttacggta-tgtactgtccggccgggccttacctcttggtgaggctgtatgccctttattgggtgtgcagtggaaccaggaattttaccttgagaaaattagagtgttcaaagcaggcaattgcccgaatacattagcatggaataatagaataggacgtgcggttctattttgttggtttctaggatcgccgtaatgattaatagggacggtcgggggcattagtatttcgttgctagaggtgaaattcttagatttacgaaagactaacatctgcgaaagcatttgccaaggacgttttcattgatcaagaacgaaggttaggggatcaaaaacgattagataccgttgtagtcttaacagtaaactatgccgactagggatcggtccatgttat-tttctgactggatcggcaccttacgagaaatcaaagtctttgggttctggggggagtatggtcgcaaggctgaaacttaaaggaattgacggaagggcaccaccaggtgtggagcctgcggcttaatttgactcaacacggggaaactcaccaggtccagacatagtaaggattgacagattgatagctctttcttgattctatgggtggtggtgcatggccgttcttagttggtggagtgatttgtctggttaattccgataacgaacgagaccttaacctgctaaatagtcaggccggctttggctggtcg-tcgacttcttagagggactaacagcgtttagctgttggaagtttgaggcaataacaggtctgtgatgcccttagatgttctgggccgcacgcgcgctacactgactgagccagcgagtttataaccttagctgagaagcttgggtaatcttgtgaaactcagtcgtgctggggatcgagcattgcaattattgctcgtcaacgaggaatacctagtaagcgtgagtcaccaactcgcgttgattacgtccctgccctttgtacacaccgcccgtcgctactaccgattgaatggcttagtgagatctccggattggcgttgagaagccggcaacggcatctcttggccgagaagtgattgccctctgggcttaa-aactatatcca-tatacacctgtgaaccgtttg---attgactc-tc-------tgagttga---ttt---tacaaacatt-gtgtaatgaacgtctagttattataac--aaaaataactttcaacaacggatctcttggctctcgcatcgatgaagaacgcagcgaaatgcgataagtaatgtgaattgcagaattcagtgaatcatcgaatctttgaacgcaacttgcgctctctggtattccggagagcatgcctgtttgagtgtcatga--aatctcaaccattagggtttcttaa--------tggctt-ggatttgggtg-t-tgccagt-c--t--c-tggctcgccttaaaggagttagcgagtttaac-aatg--------tcctctggcgtaataagt-ttcgctggaaag-----------------gcttg-tga--agtttgcttctaatcgtcttc--------ggacaa---ttacttt--gactaagcggaggaaaagaaactaacaaggattcccctagtaacggcgagtgaaccgggaagagctcaaatttgaaatctggcagtcttcgattgtccgagttgtaatctatagaagcgttttccgtgctgaactgtgtctaagtcccttggaacagggtatcaaagagggtgacaatcccgtacttgacacaatcatcagtgctctgtgatacgttctctacgagtcgagttgtttgggaatgcagctcaaaatgggtggtaaattccatctaaagctaaatattggcgagagaccgatagcgaacaagtaccgtgagggaaagatgaaaagcactttggaaagagagttaaacagtacgtgaaattgttgaaagggaaacgattgaagtcagtcgtgttcatt-ggattcagccggt--cttcggtgtatttcct-ttgaacgggtcaacatcagttttgtccggtggataaaggtaataggaaggtggctcctcc--gggagtgttatagcctattgccacatacactgggtgagactgaggactgcagcttgccttta-tggccggggttcgcccacgttcaagctt-aggatgttgacataatggctttaaacgacccgtcttgaaacacg
>Trichosporon_gracile_CBS8189
tcatactgtgaaactgcgaatggctcattaaatcagttatagtttatttgatggtatcttgctacatggataactgtggtaattctagagctaatacatgcttaaaagccccgacttctggaaggggtgtatttattagataaaaaaccaatgggtttcggcccttcttggtgattcataataacttctcgaatcgcatggccttgcgccggcgatgcttcattcaaatatctgccctatcaactttcgatggtaggatagaggcctaccatggtatcaacgggtaacggggaattagggttcgattccggagagggagcctgagaaacggctaccacatccaaggaaggcagcaggcgcgcaaattacccaatcccgacacggggaggtagtgacaataaataacaatatagggctctattgggtcttataattggaatgagtacaatttaaatcccttaacgaggaacaactggagggcaagtctggtgccagcagccgcggtaattccagctccagtagcgtatattaaagttgttgcagttaaaaagctcgtagtcgaacttcgggcctggcgggacggtctgccttacggta-tgtactgtccggctgggtcttacctcttggtgaggctgcatgcccttcattgggtgtgtagtggaaccaggaattttaccttgagaaaattagagtgttcaaagcaggcatttgcccgaatacattagcatggaataatagaataggacgtgcggttctattttgttggtttctaggatcgccgtaatgattaatagggacggtcgggggcattagtattccgttgctagaggtgaaattcttagatttacggaagactaacatctgcgaaagcatttgccaaggacgttttcattgatcaagaacgaaggttaggggatcaaaaacgattagataccgttgtagtcttaacagtaaactatgccgactagggatcggtccacgttaa-tttctgactggatcggcaccttacgagaaatcaaagtctttgggttctggggggagtatggtcgcaaggctgaaacttaaaggaattgacggaagggcaccaccaggtgtggagcctgcggcttaatttgactcaacacggggaaactcaccaggtccagacatagtaaggattgacagattgatagctctttcttgattctatgggtggtggtgcatggccgttcttagttggtggagtgatttgtctggttaattccgataacgaacgagaccttaacctgctaaatagtcaggccggctttggctggtcg-tcgacttcttagagggactaacagcgtttagctgttggaagtttgaggcaataacaggtctgtgatgcccttagatgttctgggccgcacgcgcgctacactgactgagccagcgagtttataaccttaactgagaagtttgggtaatcttgtgaaactcagtcgtgctggggatagagcattgcaattattgctcttcaacgaggaatacctagtaagcgtgagtcaccagctcgcgttgattacgtccctgccctttgtacacaccgcccgtcgctactaccgattgaatggcttagtgagacttcaggattggcgttgagaagccggcaacggcatctcttggccgagaagtgattgccatc-ttggctta-aactatatcca-tctacacctgtgaaccgtttg---attgaatcttc-------tgattcaa---ttt---tacaaacatt-gtgtaatgaacgtcattagatcataac-aaaaaaaaacttttaacaacggatctcttggctctcgcatcgatgaagaacgcagcgaaatgcgataagtaatgtgaattgcagaattcagtgaatcatcgaatctttgaacgcaacttgcgctctctggtattccggagagcatgcctgtttgagtgtcatga--aatctcaaccattagggtttcttaa--------tggctt-ggatttggagg-t-tgccatt-ctga--a-tggctcctcttaaaggagttagcaagtttaactattg--------ctatctggcgtaataagt-ttcgctggaatgg----------------tattg-tga--agcgtgcttctaatcgtcttc--------ggacaa---ttacttt--gactaagcggaggaaaagaaactaacaaggattcccctagtaacggcgagtgaaccgggaagagctcaaatttgtaatctggctgtcttcgatagtccgagttgtaatctatagaagcgttttccgtgctgaactgtgtataagtcccttggaacagggtatcaaagagggtgacaatcccgtactttacacaatcatcagtgctctgtgatacgttctctacgagtcgagttgtttgggaatgcagctcaaaatgggtggtaaattccatctaaagctaaatattggcgagagaccgatagcgaacaagtaccgtgagggaaagatgaaaagcactttggaaagagagttaaacagtacgtgaaattgttaaaagggaaacgattgaagtcagtcgtgtttatt-ggattcagccggt--cttcggtgtacttcct-ttaaacgggtcaacatcagttttgttcggtggataaagatgctaggaatgtagcttcctc--ggaagtgttatagactagtattgcatacactggaggagactgaggactgcagctcgccttt--tggccggggttcgcccacgttcgagctt-aggatgttgacataatggctttaaacgacccgtcttgaaacacg
>Trichosporon_guehoae_CBS8521
tcatactgtgaaactgcgaatggctcattaaatcagttatagtttatttgatggtatcttgctacatggataactgtggtaattctagagctaatacatgcttaaaagccccgacttctggaaggggtgtatttattagataaaaaaccaatgggtttcggcccttcttggtgattcataataacttctcgaatcgcatggccttgcgccggcgatgcttcattcaaatatctgccctatcaactttcgatggtaggatagaggcctaccatggtatcaacgggtaacggggaattagggttcgattccggagagggagcctgagaaacggctaccacatccaaggaaggcagcaggcgcgcaaattacccaatcccgacacggggaggtagtgacaataaataacaatatagggctctattgggtcttataattggaatgagtacaatttaaatcccttaacgaggaacaactggagggcaagtctggtgccagcagccgcggtaattccagctccagtagcgtatattaaagttgttgcagttaaaaagctcgtagtcgaacttcgggcctggcgggacggtctgccttacggta-tgtactgtccggctgggtcttacctcttggtgaggctgcatgcccttcattgggtgtgtagtggaaccaggaattttaccttgagaaaattagagtgttcaaagcaggcatttgcccgaatacattagcatggaataatagaataggacgtgcggttctattttgttggtttctaggatcgccgtaatgattaatagggacggtcgggggcattagtattccgttgctagaggtgaaattcttagatttacggaagactaacatctgcgaaagcatttgccaaggacgttttcattgatcaagaacgaaggttaggggatcaaaaacgattagataccgttgtagtcttaacagtaaactatgccgactagggatcggtccacgttaa-tttctgactggatcggcaccttacgagaaatcaaagtctttgggttctggggggagtatggtcgcaaggctgaaacttaaaggaattgacggaagggcaccaccaggtgtggagcctgcggcttaatttgactcaacacggggaaactcaccaggtccagacatagtaaggattgacagattgatagctctttcttgattctatgggtggtggtgcatggccgttcttagttggtggagtgatttgtctggttaattccgataacgaacgagaccttaacctgctaaatagtcaggccggctttggctggtcg-tcgacttcttagagggactaacagcgtttagctgttggaagtttgaggcaataacaggtctgtgatgcccttagatgttctgggccgcacgcgcgctacactgactgagccagcgagtttataaccttaactgagaagtttgggtaatcttgtgaaactcagtcgtgctggggatagagcattgcaattattgctcttcaacgaggaatacctagtaagcgtgagtcaccagctcgcgttgattacgtccctgccctttgtacacaccgcccgtcgctactaccgattgaatggcttagtgagacttcaggattggcgttgagaagccggcaacggcatctcttggccgagaagtgattgccatcttggcttaa-aagtatcatca-catacacctgtgcactgttcg---attgactctca-------cgagtcagt--ttt---tacaaacatt-gtgtaatgaacgtctagttattataac--aaaaataactttcaacaacggatctcttggctctcgcatcgatgaagaacgcagcgaaatgcgataagtaatgtgaattgcagaattcagtgaatcatcgaatctttgaacgcaacttgcgctctttggtattccgaagagcatgcctgtttgagtgtcatga--aatctcaaccattagggtttcttaa--------tggctt-ggatttgggtg-t-tgccagc-ttgt--c-tggctcgccttaaaagagttagcaaacatagc-attg--------ttgtctggtgtaataagt-ttcactggtaag-----------------acgtg-tga-ctgtgagcttctaatcgccctt--------gggcaa---tt-tttt--gactaagcggaggaaaagaaactaacaaggattcccttagtaacggcgagtgaaccgggaagagctcaaatttgaaatctggcagtcttcgattgtccgagttgtaatctatagaagtgttttccgtgctggaccgtgtctaagtcccttggaacagggtatcaaagagggtgacaatcccgtgcttgatacgaccaccagtgctctgtgatacactttctacgagtcgagttgtttgggaatgcagctcaaaatgggtggtaaattccatctaaagctaaatattggcgagagaccgatagcgaacaagtaccgtgagggaaagatgaaaagcactttggaaagagagttaaacagtacgtgaaattgttgaaagggaaacgattgaagtcagtcgtgttcatt-ggactcagctagttcttctagtctacttcct-ttgaacgggtcaacatcagttttgtccggtggataaaggtagtttcaatgtagcttcttc--ggaagtgttataggtttctatcacatacactgggggagactgaggactgcagctcgccttt--tggccggggttcgcccacgttcgagctt-aggatgttgacataatggctttaaacgacccgtcttgaaacacg
>Trichosporon_inkin_CBS5585
tcatactgtgaaactgcgaatggctcattaaatcagttatagtttatttgatggtttcttgctacatggataactgtggtaattctagagctaatacatgctgaaaagccccgacttctggaaggggtgtatttattagataaaaaaccaatgacttcgg--tcttcttggtgattcataataacttctcgaatcgcatggccttgcgccggcgatgcttcattcaaatatctgccctatcaactttcgatggtaggatagaggcctaccatggtatcaacgggtaacggggaattagggttcgattccggagagggagcctgagaaacggctaccacatccaaggaaggcagcaggcgcgcaaattacccaatcccgacacggggaggtagtgacaataaataacaatatagggctctattgggtcttataattggaatgagtacaatttaaatcccttaacgaggaacaactggagggcaagtctggtgccagcagccgcggtaattccagctccagtagcgtatattaaagttgttgcagttaaaaagctcgtagtcgaacttcggacttggaggaacggtctgccttacggta-cgcactgtttgtctgagccttacctcttggtgaggccgtatgctcttcattgagtgtgcggtggaaccaggaattttaccttgagaaaattagagtgttcaaagcaggcaatcgcccgaatacattagcatggaataatagaataggacgtgcggttctattttgttggtttctaggatcgccgtaatgattaatagggacggtcgggggcattagtattccgttgctagaggtgaaattcttagatttacggaagactaacaactgcgaaagcatttgccaaggacgttttcattgatcaagaacgaaggttaggggatcaaaaacgattagataccgttgtagtcttaacagtaaactatgccgactagggatcggtccacgttat-tttctgactggatcggcaccttacgagaaatcaaagtctttgggttctggggggagtatggtcgcaaggctgaaacttaaaggaattgacggaagggcaccaccaggtgtggagcctgcggcttaatttgactcaacacggggaaactcaccaggtccagacatagtgaggattgacagattgatagctctttcttgattctatgggtggtggtgcatggccgttcttagttggtggagtgatttgtctggttaattccgataacgaacgagaccttaacctgctaaatagtcaggccggctttggctggtcg-tcgacttcttagagggactaacagcgtttagctgttggaagtttgaggcaataacaggtctgtgatgcccttagatgttctgggccgcacgcgcgctacactgactgagccagcgagtttataaccttaactgagaagtttgggtaatcttgtgaaactcagtcgtgctggggatagagcattgcaattattgctcttcaacgaggaatacctagtaagcgtgagtcaccagctcgcgttgattacgtccctgccctttgtacacaccgcccgtcgctactaccgattgaatggcttagtgagaccctcggattggcgttaggaagccggcaacggcatcctttggccgagaagtgattgcctttacaggctt--aactatatcca-catacacctgtgaactgttct---accacttgacgc---aagtcgagtgt---ttt---tacaaacaat-gtgtaatgaacgtcgttttattataac-aaaataaaactttcaacaacggatctcttggctctcgcatcgatgaagaacgcagcgaattgcgataagtaatgtgaattgcagaattcagtgaatcatcgaatctttgaacgcagcttgcgctctctggtattccggagagcatgcctgtttcagtgtcatga--aatctcaaccactagggtttcctaa--------tggatt-ggatttgggcg-tctgcgatc-tctg--a-tcgctcgccttaaaagagttagcaagtttgac-attc--------atgtctggtgtaataagt-ttcactgggtcca----------------tggtgttga--agcgtgcttctaatcgtccgca------aggacaa---ttacttt--gactaagcggaggaaaagaaactaacaaggattcccctagtaacggcgagtgaagcgggaagagctcaaatttgaaatctggcagtcttcgattgtccgagttgtaatctatagaggcgttttccgtgccggaccgtgtccaagtctcctggaaaggagtatcaaagagggtgataatcccgtacttaacacgaccaccggtgctctgtgatacgtcttctacgagtcgagttgtttgggaatgcagctcaaaatgggtggtgaattccatctaaagctaaatattggcgagagaccgatagcgaacaagtaccgtgagggaaagatgaaaagcactttggaaagagagttaaacagtacgtgaaattgttgaaagggaaacgattgaagtcagtcgtgttcatt-ggattcagccagttctgctggtctacttcct-ttgaacgggtcaacatcagttttgtccggtggataaaggcagtaggaaagtgacttctcc--ggaagtgttatagcctgctgtcacatacactgggtgagactgaggactgcagctcgccttta-tggccggggttcgcccacgttcgagctt-aggatgttgacataatggctttaaacgacccgtcttgaaacacg
>Trichosporon_insectorum_CBS10422
tcatactgtgaaactgcgaatggctcattaaatcagttatagtttatttgatggtttcttgctacatggataactgtggtaattctagagctaatacatgctgaaaagccccgacttctggaaggggtgtatttattagataaaaaaccaatgacttcgg--tcttcttggtgattcataataacttctcgaatcgcatggccttgcgccggcgatgcttcattcaaatatctgccctatcaactttcgatggtaggatagaggcctaccatggtatcaacgggtaacggggaattagggttcgattccggagagggagcctgagaaacggctaccacatccaaggaaggcagcaggcgcgcaaattacccaatcccgacacggggaggtagtgacaataaataacaatatagggctctattgggtcttataattggaatgagtacaatttaaatcccttaacgaggaacaactggagggcaagtctggtgccagcagccgcggtaattccagctccagtagcgtatattaaagttgttgcagttaaaaagctcgtagtcgaacttcggacttggaggaacggtctgccttacggta-cgcactgtttgtctgagtcttacctcttggtgaggctgtatgctctttactgagtgtgcagtggaaccaggaattttaccttgagaaaattagagtgttcaaagcaggcaatcgcccgaatacattagcatggaataatagaataggacgtgcggttctattttgttggtttctaggatcgccgtaatgattaatagggacggtcgggggcattagtattccgttgctagaggtgaaattcttagatttacggaagactaacaactgcgaaagcatttgccaaggacgttttcattgatcaagaacgaaggttaggggatcaaaaacgattagataccgttgtagtcttaacagtaaactatgccgactagggatcggtccacgttat-tttttgactggatcggcaccttacgagaaatcaaagtctttgggttctggggggagtatggtcgcaaggctgaaacttaaaggaattgacggaagggcaccaccaggtgtggagcctgcggcttaatttgactcaacacggggaaactcaccaggtccagacatagtgaggattgacagattgatagctctttcttgattctatgggtggtggtgcatggccgttcttagttggtggagtgatttgtctggttaattccgataacgaacgagaccttaacctgctaaatagtcaggccggctttggctggtcg-tcgacttcttagagggactaacagcgtttagctgttggaagtttgaggcaataacaggtctgtgatgcccttagatgttctgggccgcacgcgcgctacactgactgagccagcgagtttataaccttaactgagaagtttgggtaatcttgtgaaactcagtcgtgctggggatagagcattgcaattattgctcttcaacgaggaatacctagtaagcgtgagtcaccagctcgcgttgattacgtccctgccctttgtacacaccgcccgtcgctactaccgattgaatggcttagtgagaccctcggattggcgttaggaagccggcaacggcatcctttggccgagaagtgattgcctttataggcttataactatatcca-cttacacctgtgaactgttct---actacttgacgc---aagtcgagtat---ttt---tacaaacaat-gtgtaatgaacgtcgttttattataac-aaaataaaactttcaacaacggatctcttggctctcgcatcgatgaagaacgcagcgaattgcgataagtaatgtgaattgcagaattcagtgaatcatcgaatctttgaacgcagcttgcgctctctggtattccggagagcatgcctgtttcagtgtcatga--aatctcaaccactagggtttcctaa--------tggatt-ggatttgggcg-tctgcgatc-tctg--a-tcgctcgccttaaaagagttagcaagtttgac-atta--------atgtctggtgtaataagt-ttcactgggtcca----------------ttgtgttga--agcgtgcttctaatcgtccgca------aggacaa---ttacttt--gactaagcggaggaaaagaaactaacaaggattcccctagtaacggcgagtgaagcgggaagagctcaaatttgaaatctggcagtcttcgattgtccgagttgtaatctatagaggcgttttccgtgccggaccgtgtccaagtctcctggaaaggagtatcaaagagggtgataatcccgtacttaacacgaccaccggtgctctgtgatacgtcttctacgagtcgagttgtttgggaatgcagctcaaaatgggtggtgaattccatctaaagctaaatattggcgagagaccgatagcgaacaagtaccgtgagggaaagatgaaaagcactttggaaagagagttaaacagtacgtgaaattgttgaaagggaaacgattgaagtcagtcgtgttcttt-ggattcagccagttctgctggtctacttcct-ttgaacgggtcaacatcagttttgtccggtggataaaggtagtaggaatgtgacttctcc--ggaagtgttatagcctattatcacatacactgggtgagactgaggactgcagctcgccttta-tggccgaccttcgggtacgttcgagctt-aggatgttgacataatggctttaaacgacccgtcttgaaacacg
>Trichosporon_japonicum_CBS8641
tcatactgtgaaactgcgaatggctcattaaatcagttatagtttatttgatggtttcttgctacatggataactgtggtaattctagagctaatacatgctgaaaagccccgacttctggaaggggtgtatttattagataaaaaaccaatgacttcgg--tcttcttggtgattcataataacttctcgaatcgcatggccttgcgccggcgatgcttcattcaaatatctgccctatcaactttcgatggtaggatagaggcctaccatggtatcaacgggtaacggggaattagggttcgattccggagagggagcctgagaaacggctaccacatccaaggaaggcagcaggcgcgcaaattacccaatcccgacacggggaggtagtgacaataaataacaatatagggctctattgggtcttataattggaatgagtacaatttaaatcccttaacgaggaacaactggagggcaagtctggtgccagcagccgcggtaattccagctccagtagcgtatattaaagttgttgcagttaaaaagctcgtagtcgaacttcggacttggaggaacggtctgccttacggta-cgcactgtttgtctgagtcttacctcttggtgaggctgtatgctctttactgagtgtgcagtggaaccaggaattttaccttgagaaaattagagtgttcaaagcaggcaatcgcccgaatacattagcatggaataatagaataggacgtgcggttctattttgttggtttctaggatcgccgtaatgattaatagggacggtcgggggcattagtattccgttgctagaggtgaaattcttagatttacggaagactaacaactgcgaaagcatttgccaaggacgttttcattgatcaagaacgaaggttaggggatcaaaaacgattagataccgttgtagtcttaacagtaaactatgccgactagggatcggtccacgttat-tttttgactggatcggcaccttacgagaaatcaaagtctttgggttctggggggagtatggtcgcaaggctgaaacttaaaggaattgacggaagggcaccaccaggtgtggagcctgcggcttaatttgactcaacacggggaaactcaccaggtccagacatagtgaggattgacagattgatagctctttcttgattctatgggtggtggtgcatggccgttcttagttggtggagtgatttgtctggttaattccgataacgaacgagaccttaacctgctaaatagtcaggccggctttggctggtcg-tcgacttcttagagggactaacagcgtttagctgttggaagtttgaggcaataacaggtctgtgatgcccttagatgttctgggccgcacgcgcgctacactgactgagccagcgagtttataaccttaactgagaagtttgggtaatcttgtgaaactcagtcgtgctggggatagagcattgcaattattgctcttcaacgaggaatacctagtaagcgtgagtcaccagctcgcgttgattacgtccctgccctttgtacacaccgcccgtcgctactaccgattgaatggcttagtgagaccctcggattggcgttaggaagccggcaacggcatcctttggccgagaagtgattgccttaattggcttataactatatcca-cttacacctgtgaactgttct---actacttgacgc---aagtcgagtat---ttt---tacaaacaat-gtgtaatgaacgtcgttttattataac-aaaataaaactttcaacaacggatctcttggctctcgcatcgatgaagaacgcagcgaattgcgataagtaatgtgaattgcagaattcagtgaatcatcgaatctttgaacgcagcttgcgctctctggtattccggagagcatgcctgtttcagtgtcatga--aatctcaaccactagggtttcctaa--------tggatt-ggatttgggcg-tctgcgatc-tctg--a-tcgctcgccttaaaagagttagcaagtttgac-atta--------atgtctggtgtaataagt-ttcactgggtcca----------------ttgtgttga--agcgtgcttctaatcgtccgca------aggacaa---ttacttt--gactaagcggaggaaaagaaactaacaaggattcccctagtaacggcgagtgaagcgggaagagctcaaatttgaaatctggcagtcttcgattgtccgagttgtaatctatagaggcgttttccgtgccggaccgtgtccaagtctcctggaaaggagtatcaaagagggtgataatcccgtacttaacacgaccaccggtgctctgtgatacgtcttctacgagtcgagttgtttgggaatgcagctcaaaatgggtggtgaattccatctaaagctaaatattggcgagagaccgatagcgaacaagtaccgtgagggaaagatgaaaagcactttggaaagagagttaaacagtacgtgaaattgttgaaagggaaacgattgaagtcagtcgtgttcttt-ggattcagccagttctgctggtctacttcct-tggaacgggtcaacatcagttttgtccggtggataaaggtagtaggaatgtgacttctcc--ggaagtgttatagcctattatcacatacactgggtgagactgaggactgcagctcgccttta-tggccggtcttcggacacgttcgagctt-aggatgttgacataatggctttaaacgacccgtcttgaaacacg
>Trichosporon_jirovecii_CBS6864
ttataccgtgaaactgcgaatggctcattaaatcagttatagtttatttgatggtctttttctacagggataactgtggtaattctagagctaatacctgcataaaaaccccgacttctggaaggggtgtatttattagattcaaaannncagacttcgg--tcttatngatgattcataataacttctcgaatcgcatggccttgtgccggcgatgcttcattcaaatatctgccctatcaactttcgatggtaggatagaggcctaccatggtatcaacgggtaacggggaattagggttcgattccggagagggagcctgagaaacggctaccacatccaaggaaggcagcaggcgcgcaaattacccaatcccgacacggggaggtagtgacaataaataacaatatagggctctattgggtcttataattggaatgagtacaatttaaatcccttaacgaggaacaactggagggcaagtctggtgccagcagccgcggtaattccagctccagtagcgtatattaaagttgttgcagttaaaaagctcgtagtcgaacttcgggcctggcgggatggtctgccttacggta-tgtactgtctggccgggtcttacctcttggtgaggccgtatgcccttcattgggtgtgcggtggaaccaggaattttaccttgagaaaattagagtgttcaaagcaggcaattgcccgaatacattagcatggaataatagaataggacgtgcggttctattttgttggtttctaggatcgccgtaatgattaataggaacggtcgggggcattagtattccgttgctagaggtgaaattcttagatttacggaagactaacaactgcgaaagcatttgccaaggacgttttcattgatcaagaacgaaggttaggggatcaaaaacgattagataccgttgtagtcttaacagtaaactatgccgactagggatcggtccacgttat-tttctgactggatcggcaccttccgagaaatcaaagtctttgggttctggggggagtatggtcgcaaggctgaaacttaaaggaattgacggaagggcaccaccaggtgtggagcctgcggcttaatttgactcaacacggggaatctcaccaggtccagacatagtaaggattgacagattgatagctctttcttgattctatgggtggtggtgcatggccgttcttagttggtggagtgatttgtctggttaattccgataacgaacgagaccttaacctgctaaatagacatgccggctttggctggcag-ctgtcttcttagagggacttttggcgtttagccaaaggaagtttgaggcaataacaggtctgtgatgcccttagatgttctgggccgcacgcgcgctacactgactgagccagcgagtttatcaccttagctgagaagcttgggtaatcttgtgaaactcagtcgtgctggggatagagcattgcaattattgctcttcaacgaggaatacctagtaagcgtgagtcatcagctcgcgttgattacgtccctgccctttgtacacaccgcccgtcgctactaccgattgaatggcttagtgagactctcggattggcgttaagaagccggcaacggcatcttttggccgagaagtgaattgctctttgagcgtt-aactacatcca-tctacacctgtgaactgtt-g---attgactccgg-------tcaattac----tt---tacaaacatt-gtgtaatgaacgtcatgttattataac--aaaaataactttcaacaacggatctcttggctctcgcatcgatgaagaacgcagcgaaatgcgataagtaatgtgaattgcagaattcagtgaatcatcgaatctttgaacgcaacttgcgctctctggtattccggagagcatgcctgtttgagtatcatga--aatctcaaccattagggtttcttaa--------tggctt-ggatttgggcg-c-tgccac--ttgc--c-tggctcgccttaaaagagttagcgtgtttaacttgtc---------gatctggcgtaataagt-ttcgctggtgtag----------------acttg-aga--agtgcgcttctaatcgtcttc--------ggacaa---tt-cttg--aactaagcggaggaaaagaaactaacaaggattcctttagtaacggcgagtgaaccgggaaaagctcaaatttgtaatctggctgtcttcgatagtccgagttgtaatctatagacgtgttttccgtgctggatcgtatctaagtcccttggaacagggtatcaaagagggtgacaatcccgtgcttgatacgacgaccagtgctctgtgatacacgttctacgagtcgagttgtttgggaatgcagctcaaaatgggtggtaaattccatctaaagctaaatattggcgagagaccgatagcgaacaagtaccgtgagggaaagatgaaaagcactttggaaagagagttaaacagtacgtgaaattgttgaaagggaaacgattgaagtcagtcgtgttcttc-agattcagctggttcttccagtctacttctg-ttgaacgggtcaacatcagttttgtccggtggataaaggtagtaggaatgtgactccccc--gggagtgttatagcctattattgcatacactgggtgagactgaggactgcagctcgccttt--tggccggtcttcggacacgttcgagctt-aggatgttgacataatggctttaaacgacccgtcttgaaacacg
>Trichosporon_lactis_CBS9051
tcatactgtgaaactgcgaatggctcattaaatcagttatagtttatttgatggtttcttgctacatggataactgtggtaattctagagctaatacatgctgaaaagccccgacttctggaaggggtgtatttattagataaaaaaccaatgacttcgg--tcttcttggtgactcataataacttctcgaatcgcatggccttgcgccggcgatgcttcattcaaatatctgccctatcaactttcgatggtaggatagaggcctaccatggtatcaacgggtaacggggaattagggttcgattccggagagggagcctgagaaacggctaccacatccaaggaaggcagcaggcgcgcaaattacccaatcccgacacggggaggtagtgacaataaataacaatatagggctctattgggtcttataattggaatgagtacaatttaaatcccttaacgaggaacaactggagggcaagtctggtgccagcagccgcggtaattccagctccagtagcgtatattaaagttgttgcagttaaaaagctcgtagtcgaacttcggacttggaggaacggtctgccttacggta-cgcactgtttgtctgagtcttacctcttggtgaggccgtatgctctttactgagtgtgcggtggaaccaggaattttaccttgagaaaattagagtgttcaaagcaggcaatcgcccgaatacattagcatggaataatagaataggacgtgcggttctattttgttggtttctaggatcgccgtaatgattaatagggacggtcgggggcattagtattccgttgctagaggtgaaattcttagatttacggaagactaacaactgcgaaagcatttgccaaggacgttttcattgatcaagaacgaaggttaggggatcaaaaacgattagataccgttgtagtcttaacagtaaactatgccgactagggatcggtccacgttat-tttctgactggatcggcaccttacgagaaatcaaagtctttgggttctggggggagtatggtcgcaaggctgaaacttaaaggaattgacggaagggcaccaccaggtgtggagcctgcggcttaatttgactcaacacggggaaactcaccaggtccagacatagtgaggattgacagattgatagctctttcttgattctatgggtggtggtgcatggccgttcttagttggtggagtgatttgtctggttaattccgataacgaacgagaccttaacctgctaaatagtcaggccggctttggctggtcg-tcgacttcttagagggactaacagcgtttagctgttggaagtttgaggcaataacaggtctgtgatgcccttagatgttctgggccgcacgcgcgctacactgactgagccagcgagtttataaccttaactgagaagtttgggtaatcttgtgaaactcagtcgtgctggggatagagcattgcaattattgctcttcaacgaggaatacctagtaagcgtgagtcaccagctcgcgttgattacgtccctgccctttgtacacaccgcccgtcgctactaccgattgaatggcttagtgagaccctcggattggcgttaggaagccggcaacggcatcctttggccgagaagtgattgcctttataggctt--aactatatcca-catacacctgtgaactgttct---actacttgacgc---aagtcgagtat---ttt---tacaaacaat-gtgtaatgaacgtcgttttattataac-aaaataaaactttcaacaacggatctcttggctctcgcatcgatgaagaacgcagcgaattgcgataagtaatgtgaattgcagaattcagtgaatcatcgaatctttgaacgcagcttgcgctctctggtattccggagagcatgcctgtttcagtgtcatga--aatctcaaccactagggtttcctaa--------tggatt-ggatttgggtg-t-tgcgatc-tctg--a-tcgctcgccttaaaagagttagcaagtttgac-atat--------atgtctggtgtaataagt-ttcactgggtcca----------------ttgtgttga--agcgtgcttctaatcgtccgca------aggacaa---ttacttt--gactaagcggaggaaaagaaactaacaaggattcccctagtaacggcgagtgaagcgggaagagctcaaatttgaaatctggcagtcttcgattgtccgagttgtaatctatagaggcgttttccgtgccggaccgtgtccaagtctcctggaaaggagtatcaaagagggtgataatcccgtacttaacacgaccaccggtgctctgtgatacgtcttctacgagtcgagttgtttgggaatgcagctcaaaatgggtggtgaattccatctaaagctaaatattggcgagagaccgatagcgaacaagtaccgtgagggaaagatgaaaagcactttggaaagagagttaaacagtacgtgaaattgttgaaagggaaacgattgaagtcagtcgtgttcatt-ggattcagccagttctgctggtctacttcct-ttgaacgggtcaacatcagttttgtccggtggataaaggcagcaggaaagtgacttcttt---gaagtgttatagcctgttgtcacatacactggatgagactgaggactgcagctcgccttta-tggccggggttcgcccacgttcgagctt-aggatgttgacataatggctttaaacgacccgtcttgaaacacg
>Trichosporon_laibachii_CBS5790
tcatactgtgaaactgcgaatggctcattaaatcagttatagtttatttgatggtatcttgctacatggataactgtggtaattctagagctaatacatgcttaaaagccccgacttctggaaggggtgtatttattagataaaaaaccaatgggtttcggcccttcttggtgattcataataacttctcgaatcgcatggccttgcgccggcgatgcttcattcaaatatctgccctatcaactttcgatggtaggatagaggcctaccatggtatcaacgggtaacggggaattagggttcgattccggagagggagcctgagaaacggctaccacatccaaggaaggcagcaggcgcgcaaattacccaatcccgacacggggaggtagtgacaataaataacaatatagggctctattgggtcttataattggaatgagtacaatttaaatcccttaacgaggaacaactggagggcaagtctggtgccagcagccgcggtaattccagctccagtagcgtatattaaagttgttgcagttaaaaagctcgtagtcgaacttcgggcctggcgggatggtctgccttacggta-tgtactgtccggctgggtcttacctcttggtgaggctgcatgccctttattgggtgtgtagtggaaccaggaattttaccttgagaaaattagagtgttcaaagcaggcatttgcccgaatacattagcatggaataatagaataggacgtgcggttctattttgttggtttctaggatcgccgtaatgattaatagggacggtcgggggcattagtattccgttgctagaggtgaaattcttagatttaccgaagactaacatctgcgaaagcatttgccaaggacgttttcattgatcaagaacgaaggttaggggatcaaaaacgattagataccgttgtagtcttaacagtaaactatgccgactagggatcggtccacgttaa-tttctgactggatcggcaccttacgagaaatcaaagtctttgggttctggggggagtatggtcgcaaggctgaaacttaaaggaattgacggaagggcaccaccaggtgtggagcctgcggcttaatttgactcaacacggggaaactcaccaggtccagacatagtaaggattgacagattgatagctctttcttgattctatgggtggtggtgcatggccgttcttagttggtggagtgatttgtctggttaattccgataacgaacgagaccttaacctgctaaatagtcaggccggctttggctggtcg-tcgacttcttagagggactaacagcgtttagctgttggaagtttgaggcaataacaggtctgtgatgcccttagatgttctgggccgcacgcgcgctacactgactgagccagcgagtttataaccttaactgagaagtttgggtaatcttgtgaaactcagtcgtgctggggatagggccttgcaattgttgcccttcaacgaggaatacctagtaagcgtgagtcaccagctcgcgttgattacgtccctgccctttgtacacaccgcccgtcgctactaccgattgaatggcttagtgagacctccggattggcattaagaagccggcaacggcatcttttggctgagaagtgattgccatc-ttggctta-aactatatcca-tctacacctgtgaaccgtttg---attgaatc-tc-------tgattcaa---ttt---tacaaacatt-gtgtaatgaacgtcattagatcataac-taaaaaaaacttttaacaacggatctcttggctctcgcatcgatgaagaacgcagcgaaatgcgataagtaatgtgaattgcagaattcagtgaatcatcgaatctttgaacgcaacttgcgctctctggtattccggagagcatgcctgtttgagtgtcatga--aatctcaaccattagggtttcttaa--------tggctt-ggatttggagg-t-tgccatt-ctga--a-tggctcctctcaaaagagttagcgagtttaactattg--------ctatctggcgtaataagt-ttcgctggaatgg----------------tattg-tga--agcgcgcttctaatcgtcttc--------ggacaa---ttacttt--gactaagcggaggaaaagaaactaacaaggattcccttagtaacggcgagtgaaccgggaagagctcaaatttgaaatctggctgtcttcgatagtccgagttgtaatctatagaagcgttttccgtgctgaactgtgtataagtcccttggaacagggtatcaaagagggtgacaatcccgtactttacacaatcatcagtgctctgtgatacgttctctacgagtcgagttgtttgggaatgcagctcaaaatgggtggtaaattccatctaaagctaaatattggcgagagaccgatagcgaacaagtaccgtgagggaaagatgaaaagcactttggaaagagagttaaacagtacgtgaaattgttaaaagggaaacgattgaagtcagtcgtgtttatt-ggattcagccggt--cttcggtgtacttcct-ttaaacgggtcaacatcagttttgtccggtggataaaggcagtaggaatgtggctccctc--gggagtgttatagcctattgtcacatacactggaggagactgaggactgcagctcgccttt--tggccggggttcgcccacgttcgagctt-aggatgttgacataatggctttaaacgacccgtcttgaaacacg
>Trichosporon_lignicola_CBS219.34
tcatactgtgaaactgcgaatggctcattaaatcagttatagtttatttgatggtatcttactacatggataactgtggtaattctagagctaatacatgcctaaaagccccgacttctggaaggggtgtatttattagataaaaaaccaatgggtgcaagcccttcttggtgattcataataacttctcgaatcgcatggccttgtgccggcgatgcttcattcaaatatctgccctatcaactttcgatggtaggatagaggcctaccatggtatcaacgggtaacggggaattagggttcgattccggagagggagcctgagaaacggctaccacatccaaggaaggcagcaggcgcgcaaattacccaatcccgacacggggaggtagtgacaataaataacaatatagggctctattgggtcttataattggaatgagtacaatttaaatcccttaacgaggaacaactggagggcaagtctggtgccagcagccgcggtaattccagctccagtagcgtatattaaagttgttgcagttaaaaagctcgtagtcgaacttcgggcctggcgggacggtctgccttacggta-tgtactgtccggccgggtcttacctcttggtgaggctgtatgccctttattgggtgtgcagtggaaccaggaattttaccttgagaaaattagagtgttcaaagcaggcaattgcccgaatacattagcatggaataatagaataggacgtgcggttctattttgttggtttctaggatcgccgtaatgattaatagggacggtcgggggcattagtatttcgttgctagaggtgaaattcttagatttacgaaagactaacatctgcgaaagcatttgccaaggacgttttcattgatcaagaacgaaggttaggggatcaaaaacgattagataccgttgtagtcttaacagtaaactatgccgactagggatcggtccacgttat-tttctgactggatcggcaccttacgagaaatcaaagtctttgggttctggggggagtatggtcgcaaggctgaaacttaaaggaattgacggaagggcaccaccaggtgtggagcctgcggcttaatttgactcaacacggggaaactcaccaggtccagacatagtaaggattgacagattgatagctctttcttgattctatgggtggtggtgcatggccgttcttagttggtggagtgatttgtctggttaattccgataacgaacgagaccttaacctgctaaatagtcaggccggctttggctggtcg-tcgacttcttagagggactaacagcgtttagctgttggaagtttgaggcaataacaggtctgtgatgcccttagatgttctgggccgcacgcgcgctacactgactgagccagcgagtttataaccttagctgagaagcttgggtaatcttgtgaaactcagtcgtgctggggatcgagcattgcaattattgctcgtcaacgaggaatacctagtaagcgtgagtcaccaactcgcgttgattacgtccctgccctttgtacacaccgcccgtcgctactaccgattgaatggcttagtgagatctccggattggcgttgagaagccggcaacggcatctcttggccgagaagtgattgccctctgggcttaa-aactatatcca-tatacacctgtgaaccgtttg---attgactcttc-------tgagttga---ttt---tacaaacatt-gtgtaatgaacgtctagttattataac--aaaaataactttcaacaacggatctcttggctctcgcatcgatgaagaacgcagcgaaatgcgataagtaatgtgaattgcagaattcagtgaatcatcgaatctttgaacgcaacttgcgctctctggtattccggagagcatgcctgtttgagtgtcatga--aatctcaaccattagggtttcttaa--------tggctt-ggatttgggtg-t-tgccagt-ct-t--c-tggctcgccttaaaggagttagcgagtttaac-aatg--------tcctctggagtaataagt-ttctctggaaag-----------------gcttg-tga--agtttgcttctaatcgtcttc--------ggacaa---ttacttt--gactaagcggaggaaaagaaactaacaaggattcccctagtaacggcgagtgaaccgggaagagctcaaatttgaaatctggcagtcttcgattgtccgagttgtaatctatagaagcgttttccgtgctgaactgtgtctaagtcccttggaacagggtatcaaagagggtgacaatcccgtacttgacacaatcatcagtgctctgtgatacgttctctacgagtcgtgttgtttgggaatgcagcacaaaatgggtggtaaattccatctaaagctaaatattggcgagagaccgatagcgaacaagtaccgtgagggaaagatgaaaagcactttggaaagagagttaaacagtacgtgaaattgttgaaagggaaacgattgaagtcagtcgtgttcatt-ggattcagccggt--cttcggtgtacttcct-ttgaacgggtcaacatcagttttgtccggtggataaatgtagtaggaaagtagctccctc--gggagtgttatagcctattgccacatacactgggtgagactgaggactgcagctcgccttta-tggccggggttcgcccacgttcgagctt-aggatgttgacataatggctttaaacgacccgtcttgaaacacg
>Trichosporon_loubieri_CBS7065
tcatactgtgaaactgcgaatggctcattaaatcagttatagtttatttgatggtatcttgctacatggataactgtggtaattctagagctaatacatgcttaaaagccccgacttctggaaggggtgtatttattagataaaaaaccaatgggtttcggcccttcttggtgattcataataacttctcgaatcgcatggccttgcgccggcgatgcttcattcaaatatctgccctatcaactttcgatggtaggatagaggcctaccatggtatcaacgggtaacggggaattagggttcgattccggagagggagcctgagaaacggctaccacatccaaggaaggcagcaggcgcgcaaattacccaatcccgacacggggaggtagtgacaataaataacaatatagggctctattgggtcttataattggaatgagtacaatttaaatcccttaacgaggaacaactggagggcaagtctggtgccagcagccgcggtaattccagctccagtagcgtatattaaagttgttgcagttaaaaagctcgtagtcgaacttcgggcctggcgggacggtctgccttacggta-tgtactgtccggctgggtcttacctcttggtgaggctgcatgccctttattgggtgtgtagtggaaccaggaattttaccttgagaaaattagagtgttcaaagcaggcatttgcccgaatacattagcatggaataatagaataggacgtgcggttctattttgttggtttctaggatcgccgtaatgattaatagggacggtcgggggcattagtattccgttgctagaggtgaaattcttagatttacggaagactaacatctgcgaaagcatttgccaaggacgttttcattgatcaagaacgaaggttaggggatcaaaaacgattagataccgttgtagtcttaacagtaaactatgccgactagggatcggtccacgttaa-tttctgactggatcggcaccttacgagaaatcaaagtctttgggttctggggggagtatggtcgcaaggctgaaacttaaaggaattgacggaagggcaccaccaggtgtggagcctgcggcttaatttgactcaacacggggaaactcaccaggtccagacatagtaaggattgacagattgatagctctttcttgattctatgggtggtggtgcatggccgttcttagttggtggagtgatttgtctggttaattccgataacgaacgagaccttaacctgctaaatagtcaggccggctttggctggtcg-tcgacttcttagagggactaacagcgtttagctgttggaagtttgaggcaataacaggtctgtgatgcccttagatgttctgggccgcacgcgcgctacactgactgagccagcgagtttataaccttaactgagaagtttgggtaatcttgtgaaactcagtcgtgctggggatagagcattgcaattattgctcttcaacgaggaatacctagtaagcgtgagtcaccagctcgcgttgattacgtccctgccctttgtacacaccgcccgtcgctactaccgattgaatggcttagtgagacctccggattggcgttgagaagccggcaacggcatctcttggccgagaagtgattgccatc-ttggctta-aactatatcca-tctacacctgtgaaccgtttg---attgaatcttc-------tgattcaa---ttt---tacaaacatt-gtgtaatgaacgtcattagatcataat-aagaaaaaactttcaacaacggatctcttggctctcgcatcgatgaagaacgcagcgaaatgcgataagtaatgtgaattgcagaattcagtgaatcatcgaatctttgaacgcaacttgcgctctctggtattccggagagcatgcctgtttgagtgtcatga--aatctcaaccattagggtttcttaa--------tggctt-ggatttggagg-t-tgccatt-ctaa--a-tggctcctcttaaaagagttagcgagtttaactattg--------ctatctggcgtaataagt-ttcgctggaatgg----------------tattg-tga--agcgcgcttctaatcgtcttc--------ggacaa---tt-tttt--gactaagcggaggaaaagaaactaacaaggattcccttagtaacggcgagtgaaccgggaagagctcaaatttgaaatctggctgtcttcgatagtccgagttgtaatctatagaagcgttttccgtgctgaactgtgtctaagtcccttggaacagggtatcaaagagggtgacaatcccgtacttgacacaatcatcagtgctctgtgatacgctctctacgagtcgagttgtttgggaatgcagctcaaaatgggtggtaaattccatctaaagctaaatattggcgagagaccgatagcgaacaagtaccgtgagggaaagatgaaaagcactttggaaagagagttaaacagtacgtgaaattgttgaaagggaaacgattgaagtcagtcgtgttcatt-ggattcagccggt--cttcggtgtacttcct-ttgaacgggtcaacatcagttttgcccggtggataaaggcagtaggaatgtggcctctcc--ggaggtgttatagcctattgtcacatacactgggggagactgaggactgcagctcgccttt--tggccggggttcgcccacgttcgagctt-aggatgttgacataatggctttaaacgacccgtcttgaaacacg
>Trichosporon_moniliiforme_CBS2467
ttataccgtgaaactgcgaatggctcattaaatcagttatagtttatttgatggtatcttgctacatggataactgtggtaattctagagctaatacatgcttaaaagccccgacttctggaaggggtgtatttattagataaaaaaccaatgacttcgg--tctccttggtgattcataataacttctcgaatcgcatggccttgtgccggcgatgcttcattcaaatatctgccctatcaactttcgatggtaggatagaggcctaccatggtatcaacgggtaacggggaattagggttcgattccggagagggagcctgagaaacggctaccacatccaaggaaggcagcaggcgcgcaaattacccaatcccgacacggggaggtagtgacaataaataacaatatagggctctattgggtcttataattggaatgagtacaatttaaatcccttaacgaggaacaactggagggcaagtctggtgccagcagccgcggtaattccagctccagtagcgtatattaaagttgttgcagttaaaaagctcgtagtcgaacttcgggcctggcgggacggtctgccttacggta-tgtactgtctggccgggtcttacctcttggtgaggccgtatgcccttcattgggtgtgcggtggaaccaggaattttaccttgagaaaattagagtgttcaaagcaggcaattgcccgaatacattagcatggaataatagaataggacgtgcggttctattttgttggtttctaggatcgccgtaatgattaataggaacggtcgggggcattagtattccattgctagaggtgaaattcttagatttatggaagactaacaactgcgaaagcatttgccaaggacgttttcattgatcaagaacgaaggttaggggatcaaaaacgattagataccgttgtagtcttaacagtaaactatgccgactagggatcggtccacgttat-tttctgactggatcggcaccttccgagaaatcaaagtctttgggttctggggggagtatggtcgcaaggctgaaacttaaaggaattgacggaagggcaccaccaggtgtggagcctgcggcttaatttgactcaacacggggaaactcaccaggtccagacatagtaaggattgacagattgatagctctttcttgattctatgggtggtggtgcatggccgttcttagttggtggagtgatttgtctggttaattccgataacgaacgagaccttaacctgctaaatagacaggccggctttggctggtcg-ctgtcttcttagagggacttttggcgtttagccaaaggaagtttgaggcaataacaggtctgtgatgcccttagatgttctgggccgcacgcgcgctacactgactgagccagcgagtttatcaccttgactgagaagtctgggtaatcttgtgaaactcagtcgtgctggggatagagcattgcaattattgctcttcaacgaggaatacctagtaagcgtgagtcaccagctcgcgttgattacgtccctgccctttgtacacaccgcccgtcgctactaccgattgaatggcttagtgagactctcggattggcgttaagaagccggcaacggcatcttttggccgagaagtgaattgctctctgagcgttaaactatatcca-tctacacctgtgaactgtt-g---attgacttcgg-------tcaattac---ttt---tacaaacatt-gtgtaatgaacgtcatgttattataac--aaaaataactttcaacaacggatctcttggctctcgcatcgatgaagaacgcagcgaaatgcgataagtaatgtgaattgcagaattcagtgaatcatcgaatctttgaacgcaacttgcgctctctggtattccggagagcatgcctgtttgagtatcatga--aatctcaaccattagggtttcttaa--------tggctt-ggaattgggtg-t-tgccag--tcgc--c-tggctcgccttaaaagagttagcgtgtttaacttgtc---------tatctggcgtaataagt-ttcgctggtgtcg----------------gcttg-aga--agtacgcttctaatcgtcttc--------ggacaa---tt-cttg--aactaagcggaggaaaagaaactaacaaggattcccttagtaacggcgagtgaaccgggaaaagctcaaatttgtaatctggctgtcttcgatagtccgagttgtaatctatagacgtgttttccgtgctggaccgtatctaagtcccttggaacagggtatcaaagagggtgacaatcccgtgcttgatacgaccaccagtgctctgtgatacacgctctacgagtcgagttgtttgggaatgcagctcaaaatgggtggtaaattccatctaaagctaaatattggcgagagaccgatagcgaacaagtaccgtgagggaaagatgaaaagcactttggaaagagagttaaacagtacgtgaaattgttgaaagggaaacgattgaagtcagtcgtgttcttt-ggattcagctagttcttctagtctacttcct-ttgaacgggtcaacatcagttttgtccggtggataaagatagtaggaatgtagctccctc--gggagtgttatagactattattgcatgcactgggtgagactgaggactgcagctcgccttt--tggccggccttcgggtacgttcgagctt-aggatgttgacataatggctttaaacgacccgtcttgaaacacg
>Trichosporon_montevideense_CBS6721
tcatactgtgaaactgcgaatggctcattaaatcagttatagtttatttgatggtatcttgctacatggataactgtggtaattctagagctaatacatgcttaaaagccccgacttctggaaggggtgtatttattagataaaaaaccaatgggtttcggcccttcctggtgattcataataacttctcgaatcgtatggccttgcgccgacgatgcttcattcaaatatctgccctatcaactttcgatggtaggatagaggcctaccatggtatcaacgggtaacggggaattagggttcgattccggagagggagcctgagaaacggctaccacatccaaggaaggcagcaggcgcgcaaattacccaatcccgacacggggaggtagtgacaataaataacaatatagggctctattgggtcttataattggaatgagtacaatttaaatcccttaacgaggaacaactggagggcaagtctggtgccagcagccgcggtaattccagctccagtagcgtatattaaagttgttgcagttaaaaagctcgtagtcgaacttcgggcccggcgggacggtctgccttacggta-tgtactgtccggctgggtcttacctcttggtgaggctgcatgccctttactgggtgtgtagtggaaccaggaattttaccttgagaaaattagagtgttcaaagcaggcatttgcccgaatacattagcatggaataatagaataggacgtgcggttctattttgttggtttctaggatcgccgtaatgattaatagggacggtcgggggcattagtattccgttgctagaggtgaaattcttagatttacggaagactaacatctgcgaaagcatttgccaaggacgttttcattgatcaagaacgaaggttaggggatcaaaaacgattagataccgttgtagtcttaacagtaaactatgccgactagggatcggtccacgttaa-tttctgactggatcggcaccttacgagaaatcaaagtctttgggttctggggggagtatggtcgcaaggctgaaacttaaaggaattgacggaagggcaccaccaggtgtggagcctgcggcttaatttgactcaacacggggaaactcaccaggtccagacatagtaaggattgacagattgatagctctttcttgattctatgggtggtggtgcatggccgttcttagttggtggagtgatttgtctggttaattccgataacgaacgagaccttaacctgctaaatagtcaggccggctttggctggtcg-tcgacttcttagagggactaacagcgtttagctgttggaagtttgaggcaataacaggtctgtgatgcccttagatgttctgggccgcacgcgcgctacactgactgagccagcgagtttataaccttagctgagaagcttgggtaatcttgtgaaactcagtcgtgctggggatagagcattgtaattattgctcttcaacgaggaatacctagtaagcgtgagtcaccagctcgcgttgattacgtccctgccctttgtacacaccgcccgtcgctactaccgattgaatggcttagtgagacctccggattggcgttgagaagccggcaacggcatctcttggctgagaagtgattgccttaattggctta-aactatatcca-tctacacctgtgaactgtttg---attgaatcttc-------ggattcga---tttta-tacaaacatt-gtgtaatgaacgtcattatattataac-aaaaaaaaactttcaacaacggatctcttggctctcgcatcgatgaagaacgcagcgaaatgcgataagtaatgtgaattgcagaattcagtgaatcatcgaatctttgaacgcaacttgcgctctctggtattccggagagcatgcctgtttgagtgtcatga--aatctcaaccattagggtttcttaa--------tggctt-ggatttggaggtt-tgccagt-ctga--c-tggctcctcttaaaagagttagcaagttgaactattg--------ctatctggcgtaataagt-ttcgctggaatgg----------------tattg-tga--agcgtgcttctaatcgtcttc--------ggacaa---tt-tttt--gactaagcggaggaaaagaaactaacaaggattcccctagtaacggcgagtgaaccgggaaaagctcaaatttgaaatctggctgtcttcgatagtccgagttgtaatctatagaagcgttttccgtgctgaactgtgtctaagtcccttggaacagggtatcaaagagggtgataatcccgtacttgacacaaccatcagtgctctgtgatacgttctctacgagtcgagttgtttgggaatgcagctcaaaatgggtggtaaattccatctaaagctaaatattggcgagagaccgatagcgaacaagtaccgtgagggaaagatgaaaagcactttggaaagagagttaaacagtacgtgaaattgttgaaagggaaacgattgaagtcagtcgtgttcatt-ggattcagctagttcttctagtctacttcct-ttgaacgggtcaacatcagttttgtccggtggataaaggatttaggaatgtgactccctc--gggagtgttatagcctaggttcacatacactgggtgagactgaggactgcagctcgccttt--tggccggggttcgcccacgttcgagctt-aggatgttgacataatggctttaaacgacccgtcttgaaacacg
>Trichosporon_mucoides_CBS7625
ttataccgtgaaactgcgaatggctcattaaatcagttatagtttatttgatggtatcttgctacatggataactgtggtaattctagagctaatacatgcttaaaagccccgacttctggaaggggtgtatttattagataaaaaaccaatgacttcgg--tctccttggtgattcataataacttctcgaatcgcatggccttgtgccggcgatgcttcattcaaatatctgccctatcaactttcgatggtaggatagaggcctaccatggtatcaacgggtaacggggaattagggttcgattccggagagggagcctgagaaacggctaccacatccaaggaaggcagcaggcgcgcaaattacccaatcccgacacggggaggtagtgacaataaataacaatatagggctctattgggtcttataattggaatgagtacaatttaaatcccttaacgaggaacaactggagggcaagtctggtgccagcagccgcggtaattccagctccagtagcgtatattaaagttgttgcagttaaaaagctcgtagtcgaacttcgggcctggcgggacggtctgccttacggta-tgtactgtctggccgggtcttacctcttggtgaggccgtatgcccttcattgggtgtgcggtggaaccaggaattttaccttgagaaaattagagtgttcaaagcaggcaattgcccgaatacattagcatggaataatagaataggacgtgcggttctattttgttggtttctaggatcgccgtaatgattaataggaacggtcgggggcattagtattccattgctagaggtgaaattcttagatttatggaagactaacaactgcgaaagcatttgccaaggacgttttcattgatcaagaacgaaggttaggggatcaaaaacgattagataccgttgtagtcttaacagtaaactatgccgactagggatcagtccacgttat-tttttgactggattggcaccttccgagaaatcaaagtctttgggttctggggggagtatggtcgcaaggctgaaacttaaaggaattgacggaagggcaccaccaggtgtggagcctgcggcttaatttgactcaacacggggaaactcaccaggtccagacatagtaaggattgacagattgatagctctttcttgattctatgggtggtggtgcatggccgttcttagttggtggagtgatttgtctggttaattccgataacgaacgagaccttaacctgctaaatagacaggccggctttggctggtcg-ctgtcttcttagagggacttttggcgtttagccaaaggaagtttgaggcaataacaggtctgtgatgcccttagatgttctgggccgcacgcgcgctacactgactgagccagcgagtttatcaccttgactgagaagtctgggtaatcttgtgaaactcagtcgtgctggggatagagcattgcaattattgctcttcaacgaggaatacctagtaagcgtgagtcaccagctcgcgttgattacgtccctgccctttgtacacaccgcccgtcgctactaccgattgaatggcttagtgagaccctcggattggcgttaagaagccggcgacggcatcttttggccgagaagtgaattgctctctgagcgttaaactatatcca-tctacacctgtgaactgtt-g---attgacttcgg-------tcgattac---ttt---tacaaacatt-gtgtaatgaacgtcatgttattataac--aaaaataactttcaacaacggatctcttggctctcgcatcgatgaagaacgcagcgaaatgcgataagtaatgtgaattgcagaattcagtgaatcatcgaatctttgaacgcaacttgcgctctctggtattccggagagcatgcctgtttgagtatcatga--aatctcaaccattagggtttcttaa--------tggctt-ggatttgggcg-c-tgccac--ttgc--c-tggctcgccttaaaggagttagcgta-ttaacttgtc---------gatctggcgtaataagt-ttcgctggtgtag----------------acttg-aga--agtgcgcttctaatcgtcctc--------ggacaa---tt-cttg--aactaagcggaggaaaagaaactaacaaggattcccttagtaacggcgagtgaaccgggaaaagctcaaatttgtaatctggctgtcttcgatagtccgagttgtaatctatagacgtgttttccgtgctggaccgtatctaagtcccttggaacagggtatcaaagagggtgacaatcccgtgcttgatacgaccaccagtgctctgtgatacacgctctacgagtcgagttgtttgggaatgcagctcaaaatgggtggtaaattccatctaaagctaaatattggcgagagaccgatagcgaacaagtaccgtgagggaaagatgaaaagcactttggaaagagagttaaacagtacgtgaaattgttgaaagggaaacgattgaagtcagtcgtgttcttt-ggattcagctagttcttctagtctacttcca-ttgaacgggtcaacatcagttttgtccggtggataaagatagtaggaatgtagctccctc--gggagtgttatagactattattgcatacactgggtgagactgaggactgcagctcgccttt--tggccggtcttcggacacgttcgagctt-aggatgttgacataatggctttaaacgacccgtcttgaaacacg
>Trichosporon_multisporum_CBS2495
tcatactgtgaaactgcgaatggctcattaaatcagttatagtttatttgatggtatcttgctacatggataactgtggtaattctagagctaatacatgcttaaaagccccgacttctggaaggggtgtatttattagataaaaaaccaatgggtttcggccctccttggtgattcataataacttctcgaatcgcatggccttgcgccggcgatgcttcattcaaatatctgccctatcaactttcgatggtaggatagaggcctaccatggtatcaacgggtaacggggaattagggttcgattccggagagggagcctgagaaacggctaccacatccaaggaaggcagcaggcgcgcaaattacccaatcccgacacggggaggtagtgacaataaataacaatatagggctctattgggtcttataattggaatgagtacaatttaaatcccttaacgaggaacaactggagggcaagtctggtgccagcagccgcggtaattccagctccagtagcgtatattaaagttgttgcagttaaaaagctcgtagtcgaacttcgggcctggcgggacggtctgccttacggta-tgtactgtccggctgggtcttacctcctggtgaggctgcatgccctttattgggtgtgtagtggaaccaggaattttaccttgagaaaattagagtgttcaaagcaggcatttgcccgaatacattagcatggaataatagaataggacgtgcggttctattttgttggtttctaggatcgccgtaatgattaatagggacggtcgggggcattagtattccgttgctagaggtgaaattcttagatttacggaagactaacatctgcgaaagcatttgccaaggacgttttcattgatcaagaacgaaggttaggggatcaaaaacgattagataccgttgtagtcttaacagtaaactatgccgactagggatcggtccacgttaa-tttctgactggatcggcaccttacgagaaatcaaagtctttgggttctggggggagtatggtcgcaaggctgaaacttaaaggaattgacggaagggcaccaccaggtgtggagcctgcggcttaatttgactcaacacggggaaactcaccaggtccagacatagtaaggattgacagattgatagctctttcttgattctatgggtggtggtgcatggccgttcttagttggtggagtgatttgtctggttaattccgataacgaacgagaccttaacctgctaaatagtcaggccggctttggctggtcg-tcgacttcttagagggactaacagcgtttagctgttggaagtttgaggcaataacaggtctgtgatgcccttagatgttctgggccgcacgcgcgctacactgactgagccagcgagtttataaccttaactgagaagtttgggtaatcttgtgaaactcagtcgtgctggggatagagcattgcaattattgctcttcaacgaggaatacctagtaagcgtgagtcaccagctcgcgttgattacgtccctgccctttgtacacaccgcccgtcgctactaccgattgaatggcttagtgagacctccggattggcattaagaagccggcaacggcatcttttggctgagaagtgattgccatc-ttggctta-aactatatcca-tctacacctgtgaaccgtttg---attgaatc-tc-------tgattcaa---ttt---tacaaacatt-gtgtaatgaacgtcattagatcataac-taaaaaaaacttttaacaacggatctcttggctctcgcatcgatgaagaacgcagcgaaatgcgataagtaatgtgaattgcagaattcagtgaatcatcgaatctttgaacgcaacttgcgctctctggtattccggagagcatgcctgtttgagtgtcatga--aatctcaaccattagggtttcttaa--------tggctt-ggatttggagg-t-tgccatt-ctga--a-tggctcctctcaaaagagttagcgagtttaactattg--------ctatctggcgtaataagt-ttcgctggaatgg----------------tattg-tga--agcgcgcttctaatcgtcttc--------ggacaa---ttacttt--gactaagcggaggaaaagaaactaacaaggattcccttagtaacggcgagtgaaccgggaagagctcaaatttgaaatctggctgtcttcgatagtccgagttgtaatctatagaagcgttttccgtgctgaactgtgtctaagtcctctggaacgaggtatcaaagagggtgacaatcccgtacttgacacaatcatcagtgctctgtgatacgttctctacgagtcgagttgtttgggaatgcagctcaaaatgggtggtaaattccatctaaagctaaatattggcgagagaccgatagcgaacaagtaccgtgagggaaagatgaaaagcactttggaaagagagttaaacagtacgtgaaattgttaaaagggaaacgattgaagtcagtcgtgtttatt-ggattcagccggt--cttcggtgtacttcct-ttaaacgggtcaacatcagttttgttcggtggataaaggcagtaggaatgtggctccctc--gggagtgttatagcctattgtcacatacactggaggagactgaggactgcagctcgcctttt-tggccggggttcgcccacgttcgagctt-aggatgttgacataatggctttaaacgacccgtcttgaaacacg
>Trichosporon_mycotoxinivorans_CBS9756
tcatactgtgaaactgcgaatggctcattaaatcagttatagtttatttgatggtatcttgctacatggataactgtggtaattctagagctaatacatgctgaaaagccccgacttctggaaggggtgtatttattagataaaaaaccaatgggtg-aagcccttcttggtgattcataataacttctcgaatcgcatggccttgcgccggcgatgcttcattcaaatatctgccctatcaactttcgatggtaggatagaggcctaccatggtatcaacgggtaacggggaattagggttcgattccggagagggagcctgagaaacggctaccacatccaaggaaggcagcaggcgcgcaaattacccaatcccgacacggggaggtagtgacaataaataacaatatagggctctattgggtcttataattggaatgagtacaatttaaatcccttaacgaggaacaactggagggcaagtctggtgccagcagccgcggtaattccagctccagtagcgtatattaaagttgttgcagttaaaaagctcgtagtcgaacttcgggyctggcgggacggtctgccttacggta-tgtactgtccggctgggtcttacctcttggtgaggctgcatgccctttattgggtgtgtagtggaaccaggaattttaccttgagaaaattagagtgttcaaagcaggcatttgcccgaatacattagcatggaataatagaataggacgtgcggttctattttgttggtttctaggatcgccgtaatgattaatagggacggtcgggggcattagtattccgttgctagaggtgaaattcttagatttacggaagactaacatctgcgaaagcatttgccaaggacgttttcattgatcaagaacgaaggttaggggatcaaaaacgattagataccgttgtagtcttaacagtaaactatgccgactagggatcggtccacgttaa-tttctgactggatcggcaccttacgagaaatcaaagtctttgggttctggggggagtatggtcgcaaggctgaaacttaaaggaattgacggaagggcaccaccaggtgtggagcctgcggcttaatttgactcaacacggggaaactcaccaggtccagacatagtaaggattgacagattgatagctctttcttgattctatgggtggtggtgcatggccgttcttagttggtggagtgatttgtctggttaattccgataacgaacgagaccttaacctgctaaatagtcaggccggctttggctggtcg-tcgacttcttagagggactaacagcgtttagctgttggaagtttgaggcaataacaggtctgtgatgcccttagatgttctgggccgcacgcgcgctacactgactgagccagcgagtttataaccttaactgagaagtttgggtaatcttgtgaaactcagtcgtgctggggatagagcattgcaattattgctcttcaacgaggaatacctagtaagcgtgagtcaccagctcgcgttgattacgtccctgccctttgtacacaccgcccgtcgctactaccgattgaatggcttagtgagacctccggattggcgttgagaagccggcaacggcatctcttggccgagaagtgattgccatc-ttggctta-aactatatcca-tctacacctgtgaaccgtttg---attgaatcttc-------tgattcaa---ttt---tacaaacatt-gtgtaatgaacgtcattagatcataac-atgaaaaaactttcaacaacggatctcttggctctcgcatcgatgaagaacgcagcgaaatgcgataagtaatgtgaattgcagaattcagtgaatcatcgaatctttgaacgcaacttgcgctctctggtattccggagagcatgcctgtttgagtgtcatga--aatctcaaccattagggtttcttaa--------tggctt-ggatttggagg-t-tgccatt-ctga--a-tggctcctcttaaaagagttagcgagtttaactattg--------ctatctggcgtaataagt-ttcgctggaatgg----------------tattg-tga--agcgcgcttctaatcgtcttc--------ggacaa---tt-tttt--gactaagcggaggaaaagaaactaacaaggattcccttagtaacggcgagtgaaccgggaagagctcaaatttgaaatctggctgtcttcgatagtccgagttgtaatctatagaagcgttttccgtgctgaactgtgtctaagtcccttggaacagggtatcaaagagggtgacaatcccgtacttgacacaatcatcagtgctctgtgatacgttctctacgagtcgagttgtttgggaatgcagctcaaaatgggtggtaaattccatctaaagctaaatattggcgagagaccgatagcgaacaagtaccgtgagggaaagatgaaaagcactttggaaagagagttaaacagtacgtgaaattgttgaaagggaaacgattgaagtcagtcgtgttcatt-ggattcagccggt--cttcggtgtacttcct-ttgaacgggtcaacatcagttttgctcggtggataaaggtagtaggaatgtggcccttcc--gggggtgttatagcctattatcacatacactgggggagactgaggactgcagctcgccttta-tggccggggttcgcccacgttcgagctt-aggatgttgacataatggctttaaacgacccgtcttgaaacacg
>Trichosporon_ovoides_CBS7556
tcatactgtgaaactgcgaatggctcattaaatcagttatagtttatttgatggtttcttgctacatggataactgtggtaattctagagctaatacatgctgaaaagccccgacttctggaaggggtgtatttattagataaaaaaccaatgacttcgg--tcttcttggtgattcataataacttctcgaatcgcatggccttgcgccggcgatgcttcattcaaatatctgccctatcaactttcgatggtaggatagaggcctaccatggtatcaacgggtaacggggaattagggttcgattccggagagggagcctgagaaacggctaccacatccaaggaaggcagcaggcgcgcaaattacccaatcccgacacggggaggtagtgacaataaataacaatatagggctctattgggtcttataattggaatgagtacaatttaaatcccttaacgaggaacaactggagggcaagtctggtgccagcagccgcggtaattccagctccagtagcgtatattaaagttgttgcagttaaaaagctcgtagtcgaacttcggacttggaggaacggtctgccttacggta-cgcactgtttgtctgagtcttacctcttggtgaggccgtatgctcttcattgagtgtgcggtggaaccaggaattttaccttgagaaaattagagtgttcaaagcaggcaatcgcccgaatacattagcatggaataatagaataggacgtgcggttctattttgttggtttctaggatcgccgtaatgattaatagggacggtcgggggcattagtattccgttgctagaggtgaaattcttagatttacggaagactaacaactgcgaaagcatttgccaaggacgttttcattgatcaagaacgaaggttaggggatcaaaaacgattagataccgttgtagtcttaacagtaaactatgccgactagggatcggtccacgttat-tttctgactggatcggcaccttacgagaaatcaaagtctttgggttctggggggagtatggtcgcaaggctgaaacttaaaggaattgacggaagggcaccaccaggtgtggagcctgcggcttaatttgactcaacacggggaaactcaccaggtccagacatagtgaggattgacagattgatagctctttcttgattctatgggtggtggtgcatggccgttcttagttggtggagtgatttgtctggttaattccgataacgaacgagaccttaacctgctaaatagtcaggccggctttggctggtcg-tcgacttcttagagggactaacagcgtttagctgttggaagtttgaggcaataacaggtctgtgatgcccttagatgttctgggccgcacgcgcgctacactgactgagccagcgagtttataaccttaactgagaagtttgggtaatcttgtgaaactcagtcgtgctggggatagagcattgcaattattgctcttcaacgaggaatacctagtaagcgtgagtcaccagctcgcgttgattacgtccctgccctttgtacacaccgcccgtcgctactaccgattgaatggcttagtgagaccctcggattggcgttaggaagccggcaacggcatcctttggccgagaagtgattgccttc-taggctta-aactatatcca-catacacctgtgaactgttct---accacttgacgc---aagtcgagtgt---ttt---tacaaacaat-gtgtaatgaacgtcgttttattataac-aaaataaaactttcaacaacggatctcttggctctcgcatcgatgaagaacgcagcgaattgcgataagtaatgtgaattgcagaattcagtgaatcatcgaatctttgaacgcagcttgcgctctctggtattccggagagcatgcctgtttcagtgtcatga--aatctcaaccactagggtttcctaa--------tggatt-ggatttgggcg-t-tgcgatc-tctg--a-tcgctcgccttaaaagagttagcaagtttgac-atta--------atgtctggtgtaataagt-ttcactggttcca----------------ttgtgttga--agcgtgcttctaatcgtccgca------aggacaa---ttacttt--gactaagcggaggaaaagaaactaacaaggattcccctagtaacggcgagtgaagcgggaagagctcaaatttgaaatctggcagtcttcgattgtccgagttgtaatctatagaggcgttttccgtgccggaccgtgtccaagtctcctggaaaggagtatcaaagagggtgataatcccgtacttaacacgaccaccggtgctctgtgatacgtcttctacgagtcgagttgtttgggaatgcagctcaaaatgggtggtgaattccatctaaagctaaatattggcgagagaccgatagcgaacaagtaccgtgagggaaagatgaaaagcactttggaaagagagttaaacagtacgtgaaattgttgaaagggaaacgattgaagtcagtcgtgttcttt-ggattcagccagttctgctggtctacttcct-ttgaacgggtcaacatcagttttgtccggtggataaaggcagcaggaaagtgacttctcc--ggaagtgttatagcctgttgtcacatacactgggtgagactgaggactgcagctcgccttta-tggccggggttcgcccacgttcgagctt-aggatgttgacataatggctttanacgacccgtcttgaaacacg
>Trichosporon_porosum_CBS2040
tcatactgtgaaactgcgaatggctcattaaatcagttatagtttatttgatggtatcttactacatggataactgtggtaattctagagctaatacatgcttaaaagccccaacttctggaaggggtgtatttattagataaaaaaccaatgggtgcaagcccttcttggtgattcataataacttctcgaatcgcatggccttgcgccggcgatgcttcattcaaatatctgccctatcaactttcgatggtaggatagaggcctaccatggtatcaacgggtaacggggaattagggttcgattccggagagggagcctgagaaacggctaccacatccaaggaaggcagcaggcgcgcaaattacccaatcccgacacggggaggtagtgacaataaataacaatatagggctctattgggtcttataattggaatgagtacaatttaaatcccttaacgaggaacaactggagggcaagtctggtgccagcagccgcggtaattccagctccagtagcgtatattaaagttgttgcagttaaaaagctcgtagtcgaacttcgggcctggcgggacggtctgccttacggta-tgtactgtccggccgggccttacctcttggtgaggctgtatgccctttattgggtgtgcagtggaaccaggaattttaccttgagaaaattagagtgttcaaagcaggcaattgcccgaatacattagcatggaataatagaataggacgtgcggttctattttgttggtttctaggatcgccgtaatgattaatagggacggtcgggggcattagtattccgttgctagaggtgaaattcttagatttacggaagactaacatctgcgaaagcatttgccaaggacgttttcattgatcaagaacgaaggttaggggatcaaaaacgattagataccgttgtagtcttaacagtaaactatgccgactagggatcggtccacgttat-tttctgactggatcggcaccttacgagaaatcaaagtctttgggttctggggggagtatggtcgcaaggctgaaacttaaaggaattgacggaagggcaccaccaggtgtggagcctgcggcttaatttgactcaacacggggaaactcaccaggtccagacatagtaaggattgacagattgatagctctttcttgattctatgggtggtggtgcatggccgttcttagttggtggagtgatttgtctggttaattccgataacgaacgagaccttaacctgctaaatagtcaggccggctttggctggtcg-tcgacttcttagagggactaacagcgtttagctgttggaagtttgaggcaataacaggtctgtgatgcccttagatgttctgggccgcacgcgcgctacactgactgagccagcgagtttataaccttagctgagaagcttgggtaatcttgtgaaactcagtcgtgctggggatagagcattgcaattattgctcttcaacgaggaatacctagtaagcgtgagtcaccagctcgcgttgattacgtccctgccctttgtacacaccgcccgtcgctactaccgattgaatggcttagtgagatttcaggattggcgttgagaagccggcaacggcatctcttggccgagaagtgattgccctagtggcttaa-aactatatcca-tttacacctgtgaaccgtttg---attgacac-tc-------tgtgttga---ttt---tacaaacaat-atgtaaagaaagtcaagttattataac-aaaaaataactttcaacaacggatctcttggctctcgcatcgatgaagaacgcagcgaaatgcgataagtaatgtgaattgcagaattcagtgaatcatcgaatctttgaacgcaacttgcgctctctggtattccggagagcatgcctgtttgagtgtcatga--aatctcaaccattagggtttcttaa--------tggctt-ggatttgggtg-t-tgccagt-c--t--c-tggctcgccttaaaggagttagcgagtttaac-aatg--------tcgtctggcgtaataagt-ttcgctggtaag-----------------acttg-tga--agtttgcttctaatcgtcttc--------ggacaa---ttacttt--gactaagcggaggaaaagaaactaacaaggattcccctagtaacggcgagtgaaccgggaagagctcaaatttgaaatctggcagtcttcgattgtccgagttgtaatctatagaagcgttttccgtgctgaactgtgtataagtcccttggaacagggtatcaaagagggtgacaatcccgtactttacacaatcatcagtgctctgtgatacgttctctacgagtcgagttgtttgggaatgcagctcaaaatgggtggtaaattccatctaaagctaaatattggcgagagaccgatagcgaacaagtaccgtgagggaaagatgaaaagcactttggaaagagagttaaacagtacgtgaaattgttgaaagggaaacgaaattcatgaatcatgtttatt-ggactcagccgtt--cttcggtgtacttcct-ttaaacgggtcaacatcagttttgtccgatggataaaggtagtaggaaggtggctctctc--gggagtgttatagcctattgctgcatacattggatgagactgaggactgcagcttgccttta-tggccggggttcgcccacgttcaagctt-aggatgttgacatattctcgaatcacgacccgtcttgaaacacg
>Trichosporon_scarabaeorum_CBS5601
tcatactgtgaaactgcgaatggctcattaaatcagttatagtttatttgatggtatcttgctacatggataactgtggtaattctagagctaatacatgcttaaaagccccgacttctggaaggggtgtatttattagataaaaaaccaatgggtttacgccctccttggtgattcataataacttctcgaatcgtatggccttgcgccgacgatgcttcattcaaatatctgccctatcaactttcgatggtaggatagaggcctaccatggtatcaacgggtaacggggaattagggttcgattccggagagggagcctgagaaacggctaccacatccaaggaaggcagcaggcgcgcaaattacccaatcccgacacggggaggtagtgacaataaataacaatatagggctctattgggtcttataattggaatgagtacaatttaaatcccttaacgaggaacaactggagggcaagtctggtgccagcagccgcggtaattccagctccagtagcgtatattaaagttgttgcagttaaaaagctcgtagtcgaacttcgggcctggcgggatggtctgccttacggta-cgtactgtccggctgggtcttacctcctggtgaggctgcatgtcctttattgggtgtgtagtggaaccaggaattttaccttgagaaaattagagtgttcaaagcaggcctttgcctgaatacattagcatggaataatagaataggacgtgcggttctattttgttggtttctaggatcgccgtaatgattaatagggacggtcgggggcattagtattccgttgctagaggtgaaattcttagatttacggaagactaacatctgcgaaagcatttgccaaggacgttttcattgatcaagaacgaaggttaggggatcaaaaacgattagataccgttgtagtcttaacagtaaactatgccgactagggatcggcccacgttaa-tttctgactgggtcggcaccttacgagaaatcaaagtctttgggttctggggggagtatggtcgcaaggctgaaacttaaaggaatggacggaagggcaccaccaggtgtggagcctgcggcttaatttgactcaacacggggaaactcaccaggtccagacatagtaaggattcacagatcgatagctctttcttgattctatgggtggtggtgcatggccgttcttagttggtggagtgatttgtctggttaattcccataacgaacgagaccttaacctgctaaatagtcaggccggctttggctggtcg-tcgactttttagagggactaacagcgtttagctgttggaagtttgaggcaataacaggtctgtgatgcccttagatgttctgggccgcacgcgcgctacactgactgagccagcgagtttataaccttagctgagaagcttgggtaatcttgtgaaactcagtcgtgctggggatagagcattgcaattattgctcttcaacgaggaatacctagtaagcgtgagtcatcagctcgcgttgattacgtccctgccctttgtacacaccgcccgtcgctactaccgattgaatggcttagtgagacctccggattggcgttgagaagccggcaacggcatctcttggccgagaagtgattgccttaattggct---aactatatcca-tctacacctgtgaacagttcg---attgaatctta-------cgattcaa---ttt---tacaaacatt-gtgtaatgaacgtcattagatcataac-atgaaaaaactttcaacaacggatctcttggctctcgcatcgatgaagaacgcagcgaattgcgataagtaatgtgaattgcagaattcagtgaatcatcgaatctttgaacgcaacttgcgctctctggtattccggagagcatgcctgtttgagtgtcatga--aatctcaaccattagggtttcttaa--------tggctt-ggatttggagg-t-tgccagt-ctga--c-tggctcctcttaaaggagttagcaagtttgactattg--------ctatctggcgtaataagt-ttcgctggaatgg----------------tattg-tga--agcgtgcttctaatcgtcttc--------ggacaa---tt-tttt--gactaagcggaggaaaagaaactaacaaggattcccttagtaacggcgagtgaaccgggaaaagctcaaatttgaaatctggctgtcttcgatagtccgagttgtaatctatagaagtgttttccgtgctgaactgtgtctaagtcccttggaacagggtatcaaagagggtgacaatcccgtacttgacacaatcatcagtgctctgtgatacactttctacgagtcgagttgtttgggaatgcagctcaaaatgggtggtaaattccatctaaagctaaatattggcgagagaccgatagcgaacaagtaccgtgagggaaagatgaaaagcactttggaaagagagttaaacagtacgtgaaattgttgaaagggaaacgattgaagtcagtcgtgttcatt-ggattcagctagttcttctagtctacttcct-ttgaacgggtcaacatcagttttgtccggtggataaaggcagtaggaatgtggcttcttc--ggaagtgttatagcctattgtcacatacactggaggagactgaggactgcagctcgccttt--tggccggggttcgcccacgttcgagctt-aggatgttgacataatggctttaaacgacccgtcttgaaacacg
>Trichosporon_smithiae_CBS8370
ttataccgtgaaactgcgaatggctcattaaatcagttatagtttatttgatggtatcttgctacatggataactgtggtaattctagagctaatacatgctgaaaagccccgacttctggaaggggtgtatttattagataaaaaaccaatgacttcgg--tctccctggtgattcataataacttctcgaatcgcatggccttgtgccggcgatgcttcattcaaatatctgccctatcaactttcgatggtaggatagaggcctaccatggtatcaacgggtaacggggaattagggttcgattccggagagggagcctgagaaacggctaccacatccaaggaaggcagcaggcgcgcaaattacccaatcccgacacggggaggtagtgacaataaataacaatatagggctctattgggtcttataattggaatgagtacaatttaaatcccttaacgaggaacaactggagggcaagtctggtgccagcagccgcggtaattccagctccagtagcgtatattaaagttgttgcagttaaaaagctcgtagtcgaacttcgggcctggcgggacggtctgccttacggta-tgtactgtctggccgggtcttacctcttggtgaggccgtatgtccttcattgggtgtacggtggaaccaggaattttaccttgagaaaattagagtgttcaaagcaggcaattgcccgaatacattagcatggaataatagaataggacgtgcggttctattttgttggtttctaggatcgccgtaatgattaataggaacggtcgggggcattagtattccattgctagaggtgaaattcttagatttatggaagactaacaactgcgaaagcatttgccaaggacgttttcattgatcaagaacgaaggttaggggatcaaaaacgattagataccgttgtagtcttaacagtaaactatgccgactagggatcggtccacgttat-tatttgactggatcggcaccttccgagaaatcaaagtctttgggttctggggggagtatggtcgcaaggctgaaacttaaaggaattgacggaagggcaccaccaggtgtggagcctgcggcttaatttgactcaacacggggaaactcaccaggtccagacatagtaaggattgacagattgatagctctttcttgattctatgggtggtggtgcatggccgttcttagttggtggagtgatttgtctggttaattccgataacgaacgagaccttaacctgctaaatagacacgccggctttggctggtgg-ctgtcttcttagagggacttttggcgtttagccaaaggaagtttgaggcaataacaggtctgtgatgcccttagatgttctgggccgcacgcgcgctacactgactgagccagcgagtttatcaccttgactgagaagtctgggtaatcttgtgaaactcagtcgtgctggggatagagcattgcaattattgctcttcaacgaggaatacctagtaagcgtgagtcaccagctcgcgttgattacgtccctgccctttgtacacaccgcccgtcgctactaccgattgaatggcttagtgagaccctcggattggcgttaggaagccggcaacggcatcctttggccgagaagtgaattgctctctgagcgtt-aactatatcca-t-aacacctgtgaactgtt-g---attgacttcgg-------tcaattac---ttt---tacaaacatt-gtgtaatgaacgtcatgttattataac--aaaaataactttcaacaacggatctcttggctctcgcatcgatgaagaacgcagcgaaatgcgataagtaatgtgaattgcagaattcagtgaatcatcgaatctttgaacgcaacttgcgctctctggtattccggagagcatgcctgtttgagtatcatga--aatctcaaccattagggtttcttaa--------tggctt-ggatttgagtg-a-tggcagt-tcgc--c-tgcctcgctttaaaagagttagcgtgtttaacttgtc---------gatctggcgtaataagt-ttcgctggta-ag----------------acttg-gga--agtgcgcttctaatcgtcctc--------ggacaa---tt-cttg--aactaagcggaggaaaagaaactaacaaggattcccttagtaacggcgagtgaaccgggaaaagctcaaatttgtaatctggctgtcttcgatagtccgagttgtaatctatagacgtgttttccgtgctggaccgtatctaagtcccttggaacagggtatcaaagagggtgacaatcccgtgcttgatacgaccaccagtgctctgtgatacacgttctacgagtcgagttgtttgggaatgcagctcaaaatgggtggtaaattccatctaaagctaaatattggcgagagaccgatagcgaacaagtaccgtgagggaaagatgaaaagcactttggaaagagagttaaacagtacgtgaaattgttgaaagggaaacgattgaagtcagtcgtgttcttt-ggattcagctagttcttctagtctacttcca-ttgaacgggtcaacatcagttttgtccggtggataaaggtattaggaatgtagctccctc--gggagtgttatagactagtattgcatacactgggtgagactgaggactgcagctcgccttt--tggccggccttcgggtacgttcgagctt-aggatgttgacataatggctttaaacgacccgtcttgaaacacg
>Trichosporon_sporotrichoides_CBS8246
tcatacggtgaaactgcgaatggctcattaaatcagttatagtttatttgatggtatcttgctacatggataactgtggtaattctagagctaatacatgctgaaaagccccgacttctggaaggggtgtatttattagataaaaaaccaatgggtgaaagccctttatggtgattcatgataacttctcgaatcgcatggccttgtgccggcgatgcttcattcaaatatctgccctatcaactttcgatggtaggatagaggcctaccatggtatcaacgggtaacggggaattagggttcgattccggagagggagcctgagaaacggctaccacatccaaggaaggcagcaggcgcgcaaattacccaatcccgacacggggaggtagtgacaataaataacaatatagggctctattgggtcttataattggaatgagtacaatttaaatcccttaacgaggaacaactggagggcaagtctggtgccagcagccgcggtaattccagctccagtagcgtatattaaagttgttgcagttaaaaagctcgtagtcgaacttcgggcctggcgggacggtctgcctcacggta-tgtactgtccggccgggccttacctcttggtgaggctgcatgccctttattgggtgtgtagtggaaccaggaattttaccttgagaaaattagagtgttcaaagcaggcaattgcccgaatacattagcatggaataatagaataggacgtgcggttctattttgttggtttctaggatcgccgtaatgattaatagggacggtcgggggcattagtattccgttgctagaggtgaaattcttagatttacggaagactaacatctgcgaaagcatttgccaaggacgttttcattgatcaagaacgaaggttaggggatcaaaaacgattagataccgttgtagtcttaacagtaaactatgccgactagggatcggtccacgttat-tttctgactggatcggcaccttacgagaaatcaaagtctttgggttctggggggagtatggtcgcaaggctgaaacttaaaggaattgacggaagggcaccaccaggtgtggagcctgcggcttaatttgactcaacacggggaaactcaccaggtccagacatagtaaggattgacagattgatagctctttcttgattctatgggtggtggtgcatggccgttcttagttggtggagtgatttgtctggttaattccgataacgaacgagaccttaacctgctaaatagtcaggccggctttggctggtcg-tcgacttcttagagggactaacagcgtttagctgttggaagtttgaggcaataacaggtctgtgatgcccttagatgttctgggccgcacgcgcgctacactgactgagccagcgagtttataaccttagctgagaagcttgggtaatcttgtgaaactcagtcgtgctggggatagagcattgcaattattgctcttcaacgaggaatacctagtaagcgtgagtcaccagctcgcgttgattacgtccctgccctttgtacacaccgcccgtcgctactaccgattgaatggcttagtgagatctccggattggcgttgagaagccggcaacggcatctcttggccgagaagtgattgccctagtggctt-a-aactatatcca-tatacacctgtgaaccgtttg---attgacac-tc-------tgtgtcga---ttt---tacaaacaat-gtgtaatgaacgtctagttattataac-aaaaaataactttcaacaacggatctcttggctctcgcatcgatgaagaacgcagcgaaatgcgataagtaatgtgaattgcagaattcagtgaatcatcgaatctttgaacgcaacttgcgctctctggtattccggagagcatgcctgtttgagtgtcatga--aatctcaaccattagggtttcttaa--------tggctt-ggatttgagtg-t-tgccagt-c--t--c-tggctcactttaaaggagttagcgagtttaac-aatg--------tcgtctggcgtaataagt-ttcgctggtaag-----------------acttg-tga--agtttgcttctaatcgtcttc--------ggacaa---ttacttt--gactaagcggaggaaaagaaactaacaaggattcccttagtaacggcgagtgaaccgggaagagctcaaatttgaaatctggcagtcttcgattgtccgagttgtaatctatagaagcgttttccgtgctgaactgtgtataagtcccttggaacagggtatcaaagagggtgacaatcccgtactttacacaatcatcagtgctctgtgatacgttctctacgagtcgagttgtttgggaatgcagctcaaaatgggtggtaaattccatctaaagctaaatattggcgagagaccgatagcgaacaagtaccgtgagggaaagatgaaaagcactttggaaagagagttaaacagtacgtgaaattgttgaaagggaaacgattgaagtcagtcgtgttcatt-ggattcagccggt--cttcggtgtatttcct-ttgaacgggtcaacatcagttttgtccggtggataaaggtagtaggaaggtggctctttc--gggagtgttatagcctattgccacatacactgggggagactgaggactgcagcttgccttta-tggccggggttcgcccacgttcaagctt-aggatgttgacataatggctttaaacgacccgtcttgaaacacg
>Trichosporon_terricola_CBS9546
ttataccgtgaaactgcgaatggctcattaaatcagttatagtttatttgatggtatcttgctacatggataactgtggtaattctagagctaatacatgctgaaaagccccgacttctggaaggggtgtatttattagataaaaaaccaatgacttcgg--tctccttggtgattcataataacttctcgaatcgcatggccttgtgccggcgatgcttcattcaaatatctgccctatcaactttcgatggtaggatagaggcctaccatggtatcaacgggtaacggggaattagggttcgattccggagagggagcctgagaaacggctaccacatccaaggaaggcagcaggcgcgcaaattacccaatcccgacacggggaggtagtgacaataaataacaatatagggctctattgggtcttataattggaatgagtacaatttaaatcccttaacgaggaacaactggagggcaagtctggtgccagcagccgcggtaattccagctccagtagcgtatattaaagttgttgcagttaaaaagctcgtagtcgaacttcgggcctggcgggatggtctgccttacggta-tgtactgtccggccgggtcttacctcttggtgaggccgtatgcccttcattgggtgtgcggtggaaccaggaattttaccttgagaaaattagagtgttcaaagcaggcaattgcccgaatacattagcatggaataatagaataggacgtgcggttctattttgttggtttctaggatcgccgtaatgattaataggaacggtcgggggcattagtattccattgctagaggtgaaattcttagatttatggaagactaacaactgcgaaagcatttgccaaggacgttttcattgatcaagaacgaaggttaggggatcaaaaacgattagataccgttgtagtcttaacagtaaactatgccgactagggatcggtccacgttat-tatttgactggatcggcaccttccgagaaatcaaagtctttgggttctggggggagtatggtcgcaaggctgaaacttaaaggaattgacggaagggcaccaccaggtgtggagcctgcggcttaatttgactcaacacggggaaactcaccaggtccagacatagtaaggattgacagattgatagctctttcttgattctatgggtggtggtgcatggccgttcttagttggtggagtgatttgtctggttaattccgataacgaacgagaccttaacctgctaaatagacacgccggctttggctggtgg-cagtcttcttagagggacttttggcgtttagccaaaggaagtttgaggcaataacaggtctgtgatgcccttagatgttctgggccgcacgcgcgctacactgactgagccagcgagtttatcaccttgactgagaagtctgggtaatcttgtgaaactcagtcgtgctggggatagagcattgcaattattgctcttcaacgaggaatacctagtaagcgtgagtcaccagctcgcgttgattacgtccctgccctttgtacacaccgcccgtcgctactaccgattgaatggcttagtgagaccctcggattggcgttaggaagccggcaacggcatcctttggccgagaagtgaattgctctctgagcgtt-aactatatcca-tctacacctgtgaactgtt-g---attgacttcgg-------tcagttac---ttt---tacaaacatt-gtgtaatgaacgtcatgttattataac--aaaaataactttcaacaacggatctcttggctctcgcatcgatgaagaacgcagcgaaatgcgataagtaatgtgaattgcagaattcagtgaatcatcgaatctttgaacgcaacttgcgctctctggtattccggagagcatgcctgtttgagtatcatga--aatctcaaccattagggtttcttaa--------tggctt-ggatttgagtg-a-tggcagt-ttgc--c-tgcctcgctttaaaagagttagcgtgtttaacttgtc---------gatctggcgtaataagt-ttcgctggtgtag----------------acttg-gga--agtgcgcttctaatcgtcttc--------ggacaa---tt-cttg--aactaagcggaggaaaagaaactaacaaggattcccttagtaacggcgagtgaaccgggaaaagctcaaatttgtaatctggctgtcttcgatagtccgagttgtaatctatagacgtgttttccgtgctggaccgtatctaagtcccttggaacagggtatcaaagagggtgacaatcccgtgcttgatacgaccaccagtgctctgtgatacacgttctacgagtcgagttgtttgggaatgcagctcaaaatgggtggtaaattccatctaaagctaaatattggcgagagaccgatagcgaacaagtaccgtgagggaaagatgaaaagcactttggaaagagagttaaacagtacgtgaaattgttgaaagggaaacgattgaagtcagtcgtgttcttt-ggattcagctagttcttctagtctacttcca-ttgaacgggtcaacatcagttttgtccggtggataaaggtattaggaatgtagctccctc--gggagtgttatagactagtattgcatacactgggtgagactgaggactgcagctcgccttt--tggccggccctcgggcacgttcgagctt-aggatgttgacataatggctttaaacgacccgtcttgaaacacg
>Trichosporon_vadense_CBS8901
tcatactgtgaaactgcgaatggctcattaaatcagttatagtttatttgatggtatcttgctacatggataactgtggtaattctagagctaatacatgcttaaaagccccgacttctggaaggggtgtatttattagataaaaaaccaatgggtttcggcccttcttggtgattcataataacttctcgaatcgcatggccttgcgccggcgatgcttcattcaaatatctgccctatcaactttcgatggtaggatagaggcctaccatggtatcaacgggtaacggggaattagggttcgattccggagagggagcctgagaaacggctaccacatccaaggaaggcagcaggcgcgcaaattacccaatcccgacacggggaggtagtgacaataaataacaatatagggctctattgggtcttataattggaatgagtacaatttaaatcccttaacgaggaacaactggagggcaagtctggtgccagcagccgcggtaattccagctccagtagcgtatattaaagttgttgcagttaaaaagctcgtagtcgaacttcgggcctggcgggacggtctgccttacggta-tgtactgtccggctgggtcttacctcttggtgaggctgcatgccctttattgggtgtgtagtggaaccaggaattttaccttgagaaaattagagtgttcaaagcaggcatttgcccgaatacattagcatggaataatagaataggacgtgcggttctattttgttggtttctaggatcgccgtaatgattaatagggacggtcgggggcattagtattccgttgctagaggtgaaattcttagatttacggaagactaacatctgcgaaagcatttgccaaggacgttttcattgatcaagaacgaaggttaggggatcaaaaacgattagataccgttgtagtcttaacagtaaactatgccgactagggatcggtccacgttaa-tttctgactggatcggcaccttacgagaaatcaaagtctttgggttctggggggagtatggtcgcaaggctgaaacttaaaggaattgacggaagggcaccaccaggtgtggagcctgcggcttaatttgactcaacacggggaaactcaccaggtccagacatagtaaggattgacagattgatagctctttcttgattctatgggtggtggtgcatggccgttcttagttggtggagtgatttgtctggttaattccgataacgaacgagaccttaacctgctaaatagtcaggccggctttggctggtcg-tcgacttcttagagggactaacagcgtttagctgttggaagtttgaggcaataacaggtctgtgatgcccttagatgttctgggccgcacgcgcgctacactgactgagccagcgagtttataaccttcactgagaagtgtgggtaatcttgtgaaactcagtcgtgctggggatagagcattgcaattattgctcttcaacgaggaatacctagtaagcgtgagtcaccagctcgcgttgattacgtccctgccctttgtacacaccgcccgtcgctactaccgattgaatggcttagtgagacttcaggattggcgttgagaagccggcaacggcatctcttggccgagaagtgattgccatc-ttggctta-aactatatcca-tctacacctgtgaaccgtttg---attgaatcttc-------tgattcaa---ttt---tacaaacatt-gtgtaatgaacgtcattagatcataac-ataaaaaaacttttaacaacggatctcttggctctcgcatcgatgaagaacgcagcgaaatgcgataagtaatgtgaattgcagaattcagtgaatcatcgaatctttgaacgcaacttgcgctctctggtattccggagagcatgcctgtttgagtgtcatga--aatctcaaccattagggtttcttaa--------tggctt-ggatttggagg-t-tgccagt-ctaa--c-tggctcctcttaaaggagttagcaagttt-actattg--------ctatctggcgtaataagt-ttcgctggaatgg----------------cattg-tga--agcgtgcttctaatcgtcctc--------ggacaa---tt-tttt--gactaagcggaggaaaagaaactaacaaggattcccttagtaacggcgagtgaaccgggaagagctcaaatttgaaatctggctgtcttcgatagtccgagttgtaatctatagaagcgttttccgtgctgaactgtgtataagtcccttggaacagggtatcaaagagggtgacaatcccgtactttacacaatcatcagtgctctgtgatacgttctctacgagtcgagttgtttgggaatgcagctcaaaatgggtggtaaattccatctaaagctaaatattggcgagagaccgatagcgaacaagtaccgtgagggaaagatgaaaagcactttggaaagagagttaaacagtacgtgaaattgttaaaagggaaacgattgaagtcagtcgtgttcatt-ggattcagccggt--cttcggtgtacttcct-ttgaacgggtcaacatcagttttgtccggtggataaaggtagtaggaatgtggctctttc--gggagtgttatagcctattatcacatgcactgggggagactgaggactgcagctcgccttt--tggccggggttcgcccacgttcgagctt-aggatgttgacataatggctttaaacgacccgtcttgaaacacg
>Trichosporon_veenhuisii_CBS7136
tcatactgtgaaactgcgaatggctcattaaatcagttatagtttatttgatggtatcttgctacatggataactgtggtaattctagagctaatacatgcttaaaagccccgacttctggaaggggtgtatttattagataaaaaaccaatgggcttcggctcttcttggtgattcataataacttctcgaatcgcatggccttgcgccggcgatgcttcattcaaatatctgccctatcaactttcgatggtaggatagaggcctaccatggtatcaacgggtaacggggaattagggttcgattccggagagggagcctgagaaacggctaccacatccaaggaaggcagcaggcgcgcaaattacccaatcccgacacggggaggtagtgacaataaataacaatatagggctctattgggtcttataattggaatgagtacaatttaaatcccttaacgaggaacaactggagggcaagtctggtgccagcagccgcggtaattccagctccagtagcgtatattaaagttgttgcagttaaaaagctcgtagtcgaacttcgggcctggcgggacggtctgccttacggta-tgtactgtccggctgggtcttacctcttggtgaggctgcatgcccttcattgggtgtgtagtggaaccaggaattttaccttgagaaaattagagtgttcaaagcaggcatttgcccgaatacattagcatggaataatagaataggacgtgcggttctattttgttggtttctaggatcgccgtaatgattaatagggacggtcgggggcattagtattccgttgctagaggtgaaattcttagatttacggaagactaacatctgcgaaagcatttgccaaggacgttttcattgatcaagaacgaaggttaggggatcaaaaacgattagataccgttgtagtcttaacagtaaactatgccgactagggatcggtccacgttaa-tttctgactggatcggcaccttacgagaaatcaaagtctttgggttctggggggagtatggtcgcaaggctgaaacttaaaggaattgacggaagggcaccaccaggtgtggagcctgcggcttaatttgactcaacacggggaaactcaccaggtccagacatagtaaggattgacagattgatagctctttcttgattctatgggtggtggtgcatggccgttcttagttggtggagtgatttgtctggttaattccgataacgaacgagaccttaacctgctaaatagtcaggccggctttggctggtcg-tcgacttcttagagggactaacagcgtttagctgttggaagtttgaggcaataacaggtctgtgatgcccttagatgttctgggccgcacgcgcgctacactgactgagccagcgagtttataacctttactgagaagtatgggtaatcttgtgaaactcagtcgtgctggggatagagcattgcaattattgctcttcaacgaggaatacctagtaagcgtgagtcaccagctcgcgttgattacgtccctgccctttgtacacaccgcccgtcgctactaccgattgaatggcttagtgaggtttcaggattggcgttgagaagccggcaacggcatctcttggccgagaagtgattgcctta-taggctta-aactatatcca-tctacacctgtgaaccgtttg---attgaatctgc-------tgattcaa---ttt---tacaaacatt-gtgtaatgaacgtcattagatcataat-aagaaaaaactttcaacaacggatctcttggctctcgcatcgatgaagaacgcagcgaaatgcgataagtaatgtgaattgcagaattcagtgaatcatcgaatctttgaacgcaacttgcgctttctggtattccggaaagcatgcctgtttgagtgtcatga--aatctcaaccattagggtttcttaa--------tggctt-ggatttggagg-t-tgccagt-ctaa--c-tggctcctcttaaaagagttagcaagtttaactattg--------ctatctggcgtaataagt-ttcgctggaatgg----------------cattg-tga--agcgtgcttctaatcgtcttc--------ggacaa---tt-tttt--gactaagcggaggaaaagaaactaacaaggattcccttagtaacggcgagtgaaccgggaagagctcaaatttgaaatctggctgtcttcgatagtccgagttgtaatctatagaagcgttttccgtgctgaactgtgtataagtcccttggaacagggtatcaaagagggtgacaatcccgtgctttacacaatcatcagtgctctgtgatacgctctctacgagtcgagttgtttgggaatgcagctcaaaatgggtggtaaattccatctaaagctaaatattggcgagagaccgatagcgaacaagtaccgtgagggaaagatgaaaagcactttggaaagagagttaaacagtacgtgaaattgttgaaagggaaacgattgaagtcagtcgtgttcatt-ggattcagccggt--cttcggtgtacttcct-ttgaacgggtcaacatcagttttgtccggtagataaaggcagtaggaatgtggctccccc--gggagtgttatagcctattgtcacatgtactggaggagactgaggactgcagctcgccttt--tggccggggttcgcccacgttcgagctt-aggatgttgacataatggctttaaacgacccgtcttgaaacacg
>Trichosporon_wieringae_CBS8903
tcatactgtgaaactgcgaatggctcattaaatcagttatagtttatttgatggtatcttgctacatggataactgtggtaattctagagctaatacatgcttaaaagccccgacttctggaaggggtgtatttattagataaaaaaccaatggcagcaatgccttcttggtgattcataataacttctcgaatcgcatggccttgcgccggcgatgcttcattcaaatatctgccctatcaactttcgatggtaggatagaggcctaccatggtatcaacgggtaacggggaattagggttcgattccggagagggagcctgagaaacggctaccacatccaaggaaggcagcaggcgcgcaaattacccaatcccgacacggggaggtagtgacaataaataacaatatagggctctattgggtcttataattggaatgagtacaatttaaatcccttaacgaggaacaactggagggcaagtctggtgccagcagccgcggtaattccagctccagtagcgtatattaaagttgttgcagttaaaaagctcgtagtcgaacttcgggcctggcgggacggtctgccttacggta-tgtactgtccggccgggccttacctcttggtgaggctgtatgccctttattgggtgtgcagtggaaccaggaattttaccttgagaaaattagagtgttcaaagcaggcaattgcccgaatacattagcatggaataatagaataggacgtgcggttctattttgttggtttctaggatcgccgtaatgattaatagggacggtcgggggcattagtatttcgttgctagaggtgaaattcttagatttacgaaagactaacatctgcgaaagcatttgccaaggacgttttcattgatcaagaacgaaggttaggggatcaaaaacgattagataccgttgtagtcttaacagtaaactatgccgactagggatcggtccacgttat-tttctgactggatcggcaccttacgagaaatcaaagtctttgggttctggggggagtatggtcgcaaggctgaaacttaaaggaattgacggaagggcaccaccaggtgtggagcctgcggcttaatttgactcaacacggggaaactcaccaggtccagacatagtaaggattgacagattgatagctctttcttgattctatgggtggtggtgcatggccgttcttagttggtggagtgatttgtctggttaattccgataacgaacgagaccttaacctgctaaatagtcaggccggcttcggctggtcg-tcgacttcttagagggactaacagcgtttagctgttggaagtttgaggcaataacaggtctgtgatgcccttagatgttctgggccgcacgcgcgctacactgactgagccagcgagtttataaccttagctgagaagcttgggtaatcttgtgaaactcagtcgtgctggggatcgagcattgcaattattgctcgtcaacgaggaatacctagtaagcgtgagtcaccaactcgcgttgattacgtccctgccctttgtacacaccgcccgtcgctactaccgattgaatggcttagtgagatctccggattggcgttgagaagccggcaacggcatctcttggccgagaagtgattgccctctgggcttaa-aactatatcca-tatacacctgtgaaccgtttg---attgactcttc-------tgagttga---ttt---tacaaacatt-gtgtaatgaacgtctagttattataac--aaaaataactttcaacaacggatctcttggctctcgcatcgatgaagaacgcagcgaaatgcgataagtaatgtgaattgcagaattcagtgaatcatcgaatctttgaacgcaacttgcgctctctggtattccggagagcatgcctgtttgagtgtcatga--aatctcaaccattagggtttcttaa--------tggctt-ggatttgggtg-t-tgccagt-c--t--c-tggctcgccttaaaggagttagcgagtttaac-aatg--------tcctctgacgtaataagt-ttcgttggaaag-----------------gcttg-tga--agtttgcttctaatcgtcttc--------ggacaa---ttacttt--gactaagcggaggaaaagaaactaacaaggattcccctagtaacggcgagtgaaccgggaagagctcaaatttgaaatctggcagtcttcgattgtccgagttgtaatctatagaagcgttttccgtgctgaactgtgtctaagtcccttggaacagggtatcaaagagggtgacaatcccgtacttgacacaatcatcagtgctctgtgatacgttctctacgagtcgagttgtttgggaatgcagctcaaaatgggtggtaaattccatctaaagctaaatattggcgagagaccgatagcgaacaagtaccgtgagggaaagatgaaaagcactttggaaagagagttaaacagtacgtgaaattgttgaaagggaaacgattgaagtcagtcgtgttcatt-ggattcagccggt--cttcggtgtatttcct-ttgaacgggtcaacatcagttttgtccggtggataaaggtagtaggaaagtggctcctcc--gggagtgttatagcctattgccacatacactgggtgagactgaggactgcagcttgccttta-tggccggggttcgcccacgttcaagctt-aggatgttgacataatggctttaaacgacccgtcttgaaacacg
